# Supplementary material for: Development and validation of a multi-lingual online questionnaire for surveying the COVID-19 prevention and control measures used in global workplaces
Source: BMC Public Health. 2022 Jan 12;22:74. doi: 10.1186/s12889-022-12500-w (PMC8753024; doi:10.1186/s12889-022-12500-w)
Supplement: Supplementary file 1 — Additional file 1. [file 12889_2022_12500_MOESM1_ESM.xlsx]

## Sheet: Complete survey results
COVID-19 Workplace Safety Survey Demographic Data collected from 01 July to 01 August 2021
Are you currently vaccinated for COVID-19?	Are you currently in a management role?	What is your gender?	What is your highest level of education?	What is your age?	In which country do you currently reside?	Which of the following occupational sectors best describes the one in which you are currently employed?	Do you feel protected from COVID-19 at work?
Vaccine Refusal	Non management	Female	College degree or higher	Between 35 and 45	China	Education	Yes
Vaccinated - Fully or Partially	Management	Male	College degree or higher	Between 45 and 55	China	Education	Yes
No Vaccine Access	Management	Male	College degree or higher	Between 45 and 55	Nigeria	Other	Yes
No Vaccine Access	Management	Female	College degree or higher	Between 35 and 45	Nigeria	Health care	Yes
No Vaccine Access	Non management	Male	College degree or higher	Between 45 and 55	Nigeria	Education	No or unsure
No Vaccine Access	Non management	Male	College degree or higher	Between 45 and 55	Nigeria	Education	No or unsure
Vaccinated - Fully or Partially	Management	Male	College degree or higher	Between 45 and 55	Nigeria	Other	Yes
Vaccinated - Fully or Partially	Management	Male	College degree or higher	Between 45 and 55	Nigeria	Other	Yes
No Vaccine Access	Non management	Male	College degree or higher	Between 45 and 55	Nigeria	Transport	No or unsure
Vaccinated - Fully or Partially	Non management	Female	College degree or higher	Between 35 and 45	Canada	Health care	Yes
No Vaccine Access	Management	Male	College degree or higher	Between 45 and 55	Nigeria	Education	No or unsure
Vaccinated - Fully or Partially	Management	Female	College degree or higher	Between 45 and 55	China	Health care	Yes
Vaccine Refusal	Non management	Male	No College Degree	< 35	Canada	Other	Yes
Vaccinated - Fully or Partially	Non management	Female	No College Degree	Over 55	Canada	Education	No or unsure
Vaccinated - Fully or Partially	Non management	Female	College degree or higher	Between 45 and 55	Canada	Health care	Yes
Vaccinated - Fully or Partially	Non management	Female	No College Degree	Over 55	Canada	Health care	No or unsure
Vaccinated - Fully or Partially	Management	Female	College degree or higher	Over 55	United Kingdom of Great Britain and Northern Ireland	Education	Yes
Vaccinated - Fully or Partially	Management	Female	College degree or higher	Between 35 and 45	Poland	Health care	Yes
Vaccinated - Fully or Partially	Management	Female	College degree or higher	Between 35 and 45	Poland	Manufacturing	Yes
Vaccine Refusal	Non management	Male	College degree or higher	Between 35 and 45	Ireland	Education	No or unsure
No Vaccine Access	Non management	Female	College degree or higher	Between 35 and 45	Ireland	Education	No or unsure
Vaccinated - Fully or Partially	Management	Female	College degree or higher	Between 45 and 55	Ireland	Health care	Yes
Vaccinated - Fully or Partially	Management	Female	College degree or higher	Between 35 and 45	Ireland	Health care	No or unsure
Vaccinated - Fully or Partially	Management	Female	College degree or higher	Between 35 and 45	Ireland	Health care	Yes
Vaccinated - Fully or Partially	Management	Female	College degree or higher	Between 45 and 55	Ireland	Health care	Yes
Vaccinated - Fully or Partially	Management	Female	College degree or higher	Between 35 and 45	Ireland	Education	No or unsure
Vaccinated - Fully or Partially	Non management	Female	College degree or higher	Between 35 and 45	Ireland	Health care	Yes
Vaccinated - Fully or Partially	Management	Male	College degree or higher	< 35	China	Other	Yes
Vaccinated - Fully or Partially	Non management	Female	College degree or higher	Between 35 and 45	China	Education	Yes
Vaccinated - Fully or Partially	Non management	Female	College degree or higher	< 35	China	Education	Yes
Vaccinated - Fully or Partially	Non management	Female	No College Degree	Between 35 and 45	China	Public Service	Yes
Vaccinated - Fully or Partially	Non management	Female	College degree or higher	Between 35 and 45	China	Education	Yes
Vaccine Refusal	Non management	Female	No College Degree	< 35	China	Other	No or unsure
Vaccinated - Fully or Partially	Non management	Female	College degree or higher	Over 55	Canada	Health care	Yes
Vaccinated - Fully or Partially	Non management	Female	College degree or higher	Between 35 and 45	Canada	Education	No or unsure
Vaccinated - Fully or Partially	Non management	Female	College degree or higher	< 35	Canada	Health care	Yes
Vaccinated - Fully or Partially	Non management	Female	College degree or higher	< 35	Canada	Education	No or unsure
Vaccinated - Fully or Partially	Non management	Female	College degree or higher	Between 45 and 55	Canada	Education	No or unsure
Vaccinated - Fully or Partially	Non management	Female	College degree or higher	Between 35 and 45	Canada	Other	Yes
Vaccinated - Fully or Partially	Non management	Female	College degree or higher	< 35	Canada	Health care	Yes
Vaccinated - Fully or Partially	Non management	Female	College degree or higher	< 35	Canada	Health care	Yes
Vaccinated - Fully or Partially	Management	Male	College degree or higher	Over 55	Ireland	Public Service	No or unsure
Vaccinated - Fully or Partially	Management	Male	College degree or higher	Over 55	Ireland	Public Service	No or unsure
Vaccinated - Fully or Partially	Management	Female	College degree or higher	Between 35 and 45	Ireland	Public Service	Yes
Vaccinated - Fully or Partially	Management	Female	College degree or higher	Between 35 and 45	Ireland	Public Service	Yes
Vaccinated - Fully or Partially	Management	Female	College degree or higher	Between 35 and 45	Ireland	Public Service	Yes
Vaccine Refusal	Management	Female	College degree or higher	Between 45 and 55	Ireland	Public Service	Yes
Vaccinated - Fully or Partially	Non management	Male	College degree or higher	< 35	Ireland	Health care	Yes
Vaccinated - Fully or Partially	Non management	Female	College degree or higher	Over 55	Ireland	Professional	No or unsure
Vaccinated - Fully or Partially	Non management	Female	College degree or higher	Over 55	Ireland	Professional	No or unsure
Vaccinated - Fully or Partially	Non management	Female	College degree or higher	Over 55	Ireland	Education	No or unsure
Vaccinated - Fully or Partially	Non management	Female	College degree or higher	Over 55	Ireland	Education	No or unsure
Vaccinated - Fully or Partially	Management	Female	College degree or higher	Between 45 and 55	Ireland	Professional	Yes
No Vaccine Access	Non management	Male	College degree or higher	< 35	Ireland	Health care	Yes
Vaccinated - Fully or Partially	Non management	Female	College degree or higher	Between 45 and 55	Canada	Health care	Yes
Vaccine Refusal	Non management	Male	No College Degree	Between 45 and 55	Canada	Other	Yes
Vaccinated - Fully or Partially	Non management	Female	College degree or higher	< 35	Canada	Health care	Yes
Vaccinated - Fully or Partially	Non management	Female	College degree or higher	< 35	Canada	Health care	Yes
Vaccinated - Fully or Partially	Non management	Female	College degree or higher	< 35	Canada	Health care	No or unsure
Vaccinated - Fully or Partially	Non management	Female	College degree or higher	< 35	Canada	Health care	No or unsure
Vaccinated - Fully or Partially	Non management	Female	College degree or higher	Over 55	Canada	Health care	Yes
Vaccinated - Fully or Partially	Non management	Female	College degree or higher	Over 55	Canada	Health care	Yes
Vaccinated - Fully or Partially	Non management	Female	College degree or higher	Between 35 and 45	Canada	Health care	Yes
Vaccinated - Fully or Partially	Non management	Male	College degree or higher	Between 35 and 45	Canada	Health care	Yes
No Vaccine Access	Non management	Female	No College Degree	Between 35 and 45	Canada	Other	No or unsure
Vaccinated - Fully or Partially	Management	Female	College degree or higher	Between 35 and 45	Canada	Other	Yes
Vaccinated - Fully or Partially	Non management	Male	College degree or higher	< 35	Canada	Other	No or unsure
Vaccinated - Fully or Partially	Non management	Male	No College Degree	Over 55	Canada	Other	Yes
No Vaccine Access	Non management	Male	College degree or higher	< 35	Canada	Other	Yes
Vaccinated - Fully or Partially	Management	Female	College degree or higher	Between 45 and 55	Canada	Admin	No or unsure
Vaccinated - Fully or Partially	Non management	Female	College degree or higher	Between 45 and 55	Canada	Other	Yes
Vaccinated - Fully or Partially	Non management	Female	College degree or higher	Between 45 and 55	Canada	Health care	No or unsure
Vaccinated - Fully or Partially	Non management	Female	College degree or higher	Between 35 and 45	Canada	Other	No or unsure
Vaccinated - Fully or Partially	Non management	Female	College degree or higher	< 35	Canada	Other	No or unsure
Vaccinated - Fully or Partially	Management	Female	No College Degree	Over 55	Canada	Other	Yes
Vaccinated - Fully or Partially	Non management	Female	No College Degree	Between 35 and 45	Canada	Public Service	No or unsure
Vaccinated - Fully or Partially	Non management	Female	College degree or higher	Over 55	Canada	Health care	Yes
Vaccinated - Fully or Partially	Non management	Female	College degree or higher	Between 45 and 55	Canada	Admin	Yes
Vaccinated - Fully or Partially	Non management	Male	College degree or higher	Between 45 and 55	Canada	Public Service	No or unsure
Vaccinated - Fully or Partially	Non management	Male	No College Degree	Over 55	Canada	Other	No or unsure
Vaccinated - Fully or Partially	Non management	Female	College degree or higher	Between 45 and 55	Canada	Other	Yes
Vaccinated - Fully or Partially	Non management	Female	College degree or higher	< 35	Canada	Health care	Yes
Vaccine Refusal	Management	Male	College degree or higher	Between 45 and 55	Ireland	Construction	Yes
Vaccinated - Fully or Partially	Non management	Female	College degree or higher	Between 35 and 45	Canada	Health care	No or unsure
Vaccine Refusal	Management	Female	College degree or higher	< 35	United Kingdom of Great Britain and Northern Ireland	Education	No or unsure
Vaccinated - Fully or Partially	Management	Female	College degree or higher	Between 45 and 55	United Kingdom of Great Britain and Northern Ireland	Education	Yes
Vaccinated - Fully or Partially	Management	Female	College degree or higher	Over 55	United Kingdom of Great Britain and Northern Ireland	Education	Yes
Vaccine Refusal	Management	Male	No College Degree	Between 45 and 55	Argentina	Other	Yes
No Vaccine Access	Management	Female	College degree or higher	Over 55	Argentina	Education	Yes
Vaccinated - Fully or Partially	Management	Female	No College Degree	Over 55	Argentina	Health care	Yes
Vaccinated - Fully or Partially	Management	Female	No College Degree	Over 55	Argentina	Health care	Yes
No Vaccine Access	Management	Male	College degree or higher	Between 45 and 55	Nigeria	Construction	No or unsure
Vaccinated - Fully or Partially	Non management	Female	College degree or higher	Over 55	Canada	Admin	Yes
Vaccine Refusal	Management	Male	No College Degree	Between 45 and 55	Canada	Other	Yes
Vaccinated - Fully or Partially	Non management	Male	College degree or higher	Between 45 and 55	Canada	Health care	Yes
Vaccinated - Fully or Partially	Non management	Male	No College Degree	Between 35 and 45	Canada	Other	Yes
Vaccinated - Fully or Partially	Non management	Female	College degree or higher	< 35	Canada	Education	No or unsure
Vaccinated - Fully or Partially	Non management	Female	College degree or higher	Between 35 and 45	Canada	Health care	Yes
Vaccine Refusal	Non management	Female	No College Degree	Over 55	Canada	Health care	Yes
Vaccinated - Fully or Partially	Non management	Female	College degree or higher	Between 35 and 45	Canada	Education	No or unsure
No Vaccine Access	Non management	Female	No College Degree	Between 45 and 55	Canada	Health care	No or unsure
Vaccinated - Fully or Partially	Management	Male	College degree or higher	Over 55	Ireland	Manufacturing	Yes
Vaccinated - Fully or Partially	Management	Male	College degree or higher	< 35	Ireland	Manufacturing	Yes
Vaccinated - Fully or Partially	Non management	Female	College degree or higher	Over 55	Canada	Health care	No or unsure
Vaccinated - Fully or Partially	Non management	Male	College degree or higher	Between 35 and 45	Canada	Health care	Yes
Vaccinated - Fully or Partially	Non management	Female	College degree or higher	Between 45 and 55	Canada	Health care	Yes
No Vaccine Access	Non management	Female	College degree or higher	Between 35 and 45	Canada	Other	Yes
Vaccinated - Fully or Partially	Management	Male	College degree or higher	Over 55	Canada	Health care	Yes
Vaccinated - Fully or Partially	Non management	Male	No College Degree	Over 55	Canada	Construction	Yes
Vaccinated - Fully or Partially	Non management	Female	College degree or higher	< 35	Canada	Health care	No or unsure
No Vaccine Access	Management	Female	No College Degree	< 35	Canada	Other	Yes
Vaccinated - Fully or Partially	Non management	Female	College degree or higher	< 35	Canada	Education	No or unsure
Vaccinated - Fully or Partially	Non management	Female	College degree or higher	Between 35 and 45	Canada	Education	No or unsure
Vaccinated - Fully or Partially	Non management	Female	College degree or higher	< 35	Canada	Education	Yes
Vaccinated - Fully or Partially	Non management	Female	No College Degree	Over 55	Canada	Health care	Yes
Vaccinated - Fully or Partially	Non management	Female	No College Degree	Over 55	Canada	Retail	No or unsure
Vaccinated - Fully or Partially	Non management	Male	College degree or higher	Over 55	Canada	Professional	Yes
Vaccinated - Fully or Partially	Non management	Female	College degree or higher	Between 45 and 55	Canada	Health care	No or unsure
Vaccinated - Fully or Partially	Management	Female	No College Degree	Between 45 and 55	Canada	Professional	Yes
Vaccinated - Fully or Partially	Non management	Female	College degree or higher	Between 35 and 45	Canada	Health care	No or unsure
Vaccinated - Fully or Partially	Non management	Female	No College Degree	Over 55	Canada	Health care	Yes
Vaccinated - Fully or Partially	Management	Female	College degree or higher	Between 35 and 45	Canada	Health care	Yes
Vaccinated - Fully or Partially	Non management	Female	College degree or higher	Over 55	Canada	Professional	Yes
Vaccinated - Fully or Partially	Non management	Female	College degree or higher	Over 55	Canada	Other	No or unsure
Vaccinated - Fully or Partially	Management	Female	College degree or higher	Between 45 and 55	United Kingdom of Great Britain and Northern Ireland	Education	Yes
Vaccinated - Fully or Partially	Management	Female	College degree or higher	Between 45 and 55	Ireland	Education	No or unsure
Vaccine Refusal	Management	Male	College degree or higher	Over 55	Ireland	Public Service	Yes
Vaccinated - Fully or Partially	Non management	Female	College degree or higher	< 35	Ireland	Health care	No or unsure
Vaccinated - Fully or Partially	Non management	Female	No College Degree	Over 55	Argentina	Professional	Yes
Vaccine Refusal	Non management	Male	No College Degree	Between 45 and 55	Argentina	Transport	Yes
Vaccine Refusal	Management	Female	College degree or higher	Between 45 and 55	China	Education	Yes
Vaccinated - Fully or Partially	Non management	Female	College degree or higher	Between 45 and 55	China	Public Service	Yes
Vaccinated - Fully or Partially	Non management	Female	College degree or higher	Between 35 and 45	Canada	Health care	Yes
No Vaccine Access	Non management	Female	No College Degree	< 35	Canada	Health care	Yes
Vaccinated - Fully or Partially	Non management	Female	No College Degree	Between 35 and 45	Canada	Public Service	No or unsure
Vaccinated - Fully or Partially	Non management	Female	College degree or higher	Between 35 and 45	Canada	Transport	No or unsure
Vaccinated - Fully or Partially	Non management	Female	College degree or higher	Between 45 and 55	Canada	Health care	No or unsure
Vaccine Refusal	Non management	Female	College degree or higher	Over 55	Canada	Health care	No or unsure
Vaccinated - Fully or Partially	Management	Female	No College Degree	< 35	Canada	Retail	Yes
Vaccinated - Fully or Partially	Non management	Male	No College Degree	Between 35 and 45	Canada	Other	Yes
Vaccinated - Fully or Partially	Non management	Female	No College Degree	< 35	Canada	Health care	No or unsure
Vaccinated - Fully or Partially	Non management	Female	College degree or higher	< 35	Canada	Health care	No or unsure
Vaccinated - Fully or Partially	Non management	Female	College degree or higher	Over 55	Canada	Other	Yes
Vaccinated - Fully or Partially	Non management	Female	College degree or higher	Over 55	Canada	Other	No or unsure
Vaccinated - Fully or Partially	Non management	Female	College degree or higher	Over 55	Canada	Admin	No or unsure
Vaccinated - Fully or Partially	Non management	Female	College degree or higher	Between 35 and 45	Canada	Other	Yes
Vaccinated - Fully or Partially	Non management	Female	No College Degree	Between 45 and 55	Canada	Other	Yes
Vaccinated - Fully or Partially	Non management	Female	No College Degree	Over 55	Canada	Health care	Yes
Vaccinated - Fully or Partially	Non management	Female	College degree or higher	Over 55	Canada	Admin	Yes
Vaccinated - Fully or Partially	Non management	Female	No College Degree	Over 55	Canada	Health care	Yes
Vaccinated - Fully or Partially	Non management	Female	College degree or higher	Over 55	Canada	Health care	Yes
Vaccinated - Fully or Partially	Non management	Female	College degree or higher	Between 45 and 55	Ireland	Health care	No or unsure
Vaccinated - Fully or Partially	Non management	Female	College degree or higher	Between 45 and 55	United Kingdom of Great Britain and Northern Ireland	Education	No or unsure
Vaccinated - Fully or Partially	Non management	Female	College degree or higher	Between 45 and 55	Ireland	Other	Yes
Vaccinated - Fully or Partially	Management	Female	College degree or higher	Between 45 and 55	Ireland	Manufacturing	Yes
Vaccinated - Fully or Partially	Management	Male	College degree or higher	Between 35 and 45	Ireland	Health care	Yes
No Vaccine Access	Non management	Female	College degree or higher	Between 35 and 45	Argentina	Education	No or unsure
Vaccine Refusal	Non management	Male	No College Degree	Between 45 and 55	Argentina	Construction	No or unsure
Vaccinated - Fully or Partially	Non management	Female	No College Degree	Between 45 and 55	Argentina	Other	Yes
Vaccinated - Fully or Partially	Non management	Male	No College Degree	Between 45 and 55	Argentina	Health care	Yes
Vaccinated - Fully or Partially	Management	Female	No College Degree	Between 45 and 55	Argentina	Health care	Yes
Vaccine Refusal	Management	Female	No College Degree	Over 55	Argentina	Public Service	Yes
Vaccinated - Fully or Partially	Non management	Female	College degree or higher	Over 55	Ireland	Health care	Yes
Vaccinated - Fully or Partially	Management	Male	No College Degree	Over 55	Poland	Health care	Yes
Vaccine Refusal	Non management	Female	College degree or higher	Over 55	Argentina	Other	No or unsure
Vaccinated - Fully or Partially	Non management	Female	No College Degree	Over 55	Argentina	Professional	Yes
No Vaccine Access	Non management	Female	No College Degree	Between 45 and 55	Argentina	Other	No or unsure
Vaccinated - Fully or Partially	Management	Male	College degree or higher	Over 55	Argentina	Professional	Yes
Vaccinated - Fully or Partially	Management	Female	No College Degree	Over 55	Argentina	Health care	Yes
Vaccinated - Fully or Partially	Management	Male	No College Degree	Over 55	Canada	Education	Yes
Vaccine Refusal	Non management	Female	College degree or higher	< 35	United Kingdom of Great Britain and Northern Ireland	Professional	Yes
Vaccine Refusal	Non management	Male	College degree or higher	Between 45 and 55	Nigeria	Other	Yes
Vaccinated - Fully or Partially	Management	Male	College degree or higher	Between 45 and 55	Nigeria	Other	Yes
No Vaccine Access	Management	Male	College degree or higher	< 35	Nigeria	Manufacturing	Yes
No Vaccine Access	Non management	Male	College degree or higher	Between 45 and 55	Nigeria	Other	Yes
Vaccine Refusal	Management	Male	No College Degree	Between 45 and 55	Nigeria	Admin	Yes
No Vaccine Access	Management	Male	College degree or higher	Between 45 and 55	Nigeria	Other	Yes
No Vaccine Access	Management	Male	College degree or higher	Between 45 and 55	Nigeria	Transport	Yes
No Vaccine Access	Management	Female	College degree or higher	Between 45 and 55	Nigeria	Other	Yes
Vaccinated - Fully or Partially	Non management	Female	No College Degree	< 35	Canada	Other	No or unsure
Vaccinated - Fully or Partially	Non management	Female	No College Degree	< 35	Canada	Other	No or unsure
Vaccinated - Fully or Partially	Non management	Female	No College Degree	Over 55	Canada	Other	Yes
Vaccinated - Fully or Partially	Non management	Female	No College Degree	Between 45 and 55	Canada	Other	Yes
Vaccinated - Fully or Partially	Management	Female	College degree or higher	Between 35 and 45	United Kingdom of Great Britain and Northern Ireland	Education	No or unsure
Vaccinated - Fully or Partially	Non management	Female	College degree or higher	Between 35 and 45	United Kingdom of Great Britain and Northern Ireland	Education	No or unsure
Vaccinated - Fully or Partially	Management	Female	No College Degree	Over 55	Argentina	Health care	Yes
Vaccinated - Fully or Partially	Management	Male	No College Degree	Between 35 and 45	Argentina	Professional	Yes
Vaccinated - Fully or Partially	Management	Female	College degree or higher	Between 45 and 55	Canada	Education	No or unsure
Vaccinated - Fully or Partially	Non management	Female	No College Degree	Over 55	Canada	Admin	No or unsure
Vaccinated - Fully or Partially	Non management	Female	College degree or higher	Over 55	Canada	Health care	No or unsure
Vaccinated - Fully or Partially	Non management	Female	No College Degree	Over 55	Canada	Public Service	No or unsure
No Vaccine Access	Non management	Male	College degree or higher	< 35	Canada	Health care	No or unsure
Vaccinated - Fully or Partially	Non management	Male	College degree or higher	< 35	Canada	Other	No or unsure
No Vaccine Access	Non management	Male	No College Degree	Between 45 and 55	Canada	Transport	No or unsure
Vaccinated - Fully or Partially	Non management	Female	No College Degree	Over 55	Canada	Health care	No or unsure
Vaccinated - Fully or Partially	Non management	Female	College degree or higher	< 35	Canada	Admin	Yes
Vaccine Refusal	Non management	Female	No College Degree	Between 45 and 55	Canada	Other	Yes
Vaccinated - Fully or Partially	Non management	Male	College degree or higher	Between 35 and 45	Canada	Education	Yes
Vaccinated - Fully or Partially	Non management	Female	College degree or higher	Between 35 and 45	Canada	Public Service	Yes
Vaccinated - Fully or Partially	Non management	Female	College degree or higher	Between 35 and 45	Canada	Health care	Yes
Vaccinated - Fully or Partially	Non management	Female	No College Degree	Between 35 and 45	Canada	Health care	Yes
No Vaccine Access	Management	Female	No College Degree	Between 45 and 55	Canada	Retail	No or unsure
Vaccinated - Fully or Partially	Non management	Female	No College Degree	< 35	Canada	Health care	Yes
No Vaccine Access	Non management	Female	No College Degree	Between 35 and 45	Canada	Other	No or unsure
Vaccinated - Fully or Partially	Non management	Female	College degree or higher	Between 45 and 55	Canada	Health care	Yes
Vaccinated - Fully or Partially	Non management	Female	College degree or higher	Between 35 and 45	Canada	Public Service	No or unsure
Vaccinated - Fully or Partially	Non management	Male	College degree or higher	Between 35 and 45	Canada	Other	No or unsure
Vaccinated - Fully or Partially	Non management	Female	College degree or higher	Between 45 and 55	Canada	Health care	Yes
Vaccinated - Fully or Partially	Non management	Female	College degree or higher	Between 45 and 55	Canada	Other	No or unsure
No Vaccine Access	Non management	Female	College degree or higher	Over 55	Canada	Other	No or unsure
No Vaccine Access	Non management	Female	No College Degree	Over 55	Canada	Admin	Yes
Vaccinated - Fully or Partially	Non management	Male	No College Degree	Over 55	Canada	Retail	No or unsure
Vaccinated - Fully or Partially	Management	Male	No College Degree	Over 55	Canada	Health care	Yes
Vaccinated - Fully or Partially	Non management	Female	College degree or higher	Between 45 and 55	Canada	Health care	Yes
Vaccinated - Fully or Partially	Non management	Female	No College Degree	Over 55	Canada	Health care	Yes
No Vaccine Access	Non management	Female	No College Degree	Between 45 and 55	Canada	Health care	No or unsure
Vaccinated - Fully or Partially	Non management	Female	No College Degree	Over 55	Canada	Health care	Yes
Vaccinated - Fully or Partially	Non management	Female	College degree or higher	Between 45 and 55	Canada	Health care	No or unsure
Vaccinated - Fully or Partially	Non management	Female	College degree or higher	Over 55	Canada	Health care	Yes
Vaccinated - Fully or Partially	Non management	Male	No College Degree	Over 55	Canada	Health care	Yes
Vaccine Refusal	Non management	Female	College degree or higher	Between 45 and 55	Canada	Health care	Yes
Vaccinated - Fully or Partially	Non management	Female	College degree or higher	Over 55	Canada	Health care	No or unsure
No Vaccine Access	Management	Female	College degree or higher	Between 35 and 45	Canada	Retail	No or unsure
No Vaccine Access	Non management	Male	College degree or higher	Between 35 and 45	Canada	Health care	No or unsure
Vaccinated - Fully or Partially	Non management	Female	College degree or higher	Between 45 and 55	Canada	Health care	Yes
Vaccinated - Fully or Partially	Management	Female	College degree or higher	Between 35 and 45	Canada	Health care	Yes
Vaccinated - Fully or Partially	Non management	Female	College degree or higher	< 35	United Kingdom of Great Britain and Northern Ireland	Other	Yes
Vaccinated - Fully or Partially	Non management	Male	No College Degree	Over 55	Canada	Education	No or unsure
Vaccinated - Fully or Partially	Non management	Female	College degree or higher	< 35	Ireland	Health care	No or unsure
Vaccinated - Fully or Partially	Non management	Female	College degree or higher	< 35	Ireland	Health care	Yes
Vaccinated - Fully or Partially	Management	Female	College degree or higher	Between 45 and 55	Ireland	Professional	Yes
Vaccinated - Fully or Partially	Management	Male	College degree or higher	Between 45 and 55	Ireland	Health care	Yes
Vaccine Refusal	Non management	Male	No College Degree	Between 35 and 45	Ireland	Manufacturing	No or unsure
Vaccinated - Fully or Partially	Non management	Female	College degree or higher	Between 35 and 45	Ireland	Health care	No or unsure
Vaccinated - Fully or Partially	Non management	Female	College degree or higher	Between 35 and 45	Ireland	Health care	No or unsure
No Vaccine Access	Non management	Female	No College Degree	< 35	Ireland	Other	Yes
Vaccinated - Fully or Partially	Non management	Male	College degree or higher	Between 45 and 55	Ireland	Health care	Yes
Vaccinated - Fully or Partially	Non management	Female	No College Degree	Between 35 and 45	Ireland	Health care	No or unsure
Vaccinated - Fully or Partially	Non management	Male	College degree or higher	Between 35 and 45	Ireland	Health care	Yes
Vaccinated - Fully or Partially	Management	Female	College degree or higher	< 35	Poland	Construction	No or unsure
Vaccinated - Fully or Partially	Management	Female	College degree or higher	< 35	Poland	Construction	No or unsure
Vaccinated - Fully or Partially	Non management	Female	College degree or higher	< 35	Poland	Admin	No or unsure
Vaccinated - Fully or Partially	Non management	Female	College degree or higher	< 35	Poland	Admin	No or unsure
Vaccinated - Fully or Partially	Non management	Female	College degree or higher	Between 35 and 45	United Kingdom of Great Britain and Northern Ireland	Education	No or unsure
Vaccinated - Fully or Partially	Non management	Female	College degree or higher	< 35	Ireland	Health care	No or unsure
Vaccinated - Fully or Partially	Non management	Male	College degree or higher	Between 35 and 45	Ireland	Health care	Yes
Vaccinated - Fully or Partially	Non management	Female	College degree or higher	< 35	Ireland	Professional	Yes
Vaccinated - Fully or Partially	Non management	Female	College degree or higher	Between 35 and 45	Ireland	Health care	Yes
Vaccinated - Fully or Partially	Management	Female	College degree or higher	Over 55	Ireland	Health care	Yes
Vaccinated - Fully or Partially	Non management	Male	No College Degree	Over 55	Canada	Health care	Yes
Vaccinated - Fully or Partially	Non management	Female	College degree or higher	Between 35 and 45	Canada	Health care	No or unsure
Vaccinated - Fully or Partially	Non management	Female	College degree or higher	< 35	Canada	Health care	Yes
Vaccinated - Fully or Partially	Non management	Male	College degree or higher	Between 35 and 45	Canada	Health care	Yes
Vaccinated - Fully or Partially	Management	Male	College degree or higher	Between 45 and 55	Canada	Other	No or unsure
Vaccinated - Fully or Partially	Non management	Female	No College Degree	Over 55	Canada	Education	Yes
Vaccine Refusal	Non management	Female	College degree or higher	< 35	Canada	Other	Yes
Vaccinated - Fully or Partially	Non management	Female	College degree or higher	< 35	China	Education	Yes
No Vaccine Access	Management	Female	No College Degree	Between 35 and 45	China	Education	No or unsure
Vaccinated - Fully or Partially	Non management	Female	College degree or higher	< 35	China	Other	No or unsure
Vaccinated - Fully or Partially	Non management	Female	College degree or higher	Between 45 and 55	Canada	Health care	No or unsure
Vaccinated - Fully or Partially	Non management	Female	College degree or higher	Between 45 and 55	Canada	Other	No or unsure
Vaccinated - Fully or Partially	Non management	Female	College degree or higher	Between 45 and 55	Canada	Other	Yes
Vaccinated - Fully or Partially	Non management	Male	No College Degree	Between 45 and 55	Canada	Health care	Yes
Vaccinated - Fully or Partially	Management	Female	No College Degree	Between 45 and 55	Canada	Retail	No or unsure
No Vaccine Access	Non management	Female	No College Degree	Between 45 and 55	Canada	Admin	No or unsure
Vaccinated - Fully or Partially	Non management	Female	College degree or higher	Between 35 and 45	Canada	Transport	No or unsure
No Vaccine Access	Non management	Male	College degree or higher	< 35	Nigeria	Public Service	No or unsure
Vaccinated - Fully or Partially	Management	Female	College degree or higher	< 35	Canada	Health care	No or unsure
No Vaccine Access	Non management	Female	College degree or higher	Between 45 and 55	Canada	Health care	Yes
Vaccinated - Fully or Partially	Non management	Female	No College Degree	Between 45 and 55	Canada	Health care	No or unsure
Vaccinated - Fully or Partially	Management	Female	College degree or higher	Between 45 and 55	Canada	Health care	Yes
Vaccine Refusal	Non management	Female	College degree or higher	Between 35 and 45	Canada	Health care	No or unsure
Vaccinated - Fully or Partially	Non management	Female	College degree or higher	Between 35 and 45	Canada	Health care	Yes
Vaccinated - Fully or Partially	Non management	Female	No College Degree	< 35	Canada	Other	Yes
No Vaccine Access	Non management	Female	No College Degree	< 35	Canada	Other	Yes
Vaccinated - Fully or Partially	Non management	Female	College degree or higher	Over 55	Canada	Health care	No or unsure
Vaccinated - Fully or Partially	Management	Female	College degree or higher	Between 35 and 45	Canada	Education	Yes
Vaccine Refusal	Non management	Female	No College Degree	Between 35 and 45	Canada	Other	Yes
Vaccinated - Fully or Partially	Non management	Female	College degree or higher	Over 55	Canada	Retail	Yes
Vaccinated - Fully or Partially	Non management	Female	College degree or higher	Between 45 and 55	Canada	Admin	No or unsure
No Vaccine Access	Non management	Female	College degree or higher	Between 35 and 45	Canada	Health care	Yes
Vaccinated - Fully or Partially	Non management	Female	College degree or higher	Between 45 and 55	Canada	Health care	Yes
Vaccinated - Fully or Partially	Management	Male	College degree or higher	Over 55	Canada	Health care	Yes
No Vaccine Access	Non management	Male	No College Degree	< 35	Canada	Retail	Yes
Vaccine Refusal	Non management	Female	No College Degree	< 35	Canada	Other	No or unsure
Vaccinated - Fully or Partially	Non management	Female	College degree or higher	< 35	Canada	Public Service	No or unsure
Vaccinated - Fully or Partially	Non management	Female	College degree or higher	Over 55	Canada	Education	Yes
Vaccinated - Fully or Partially	Non management	Female	College degree or higher	< 35	Canada	Public Service	Yes
Vaccinated - Fully or Partially	Non management	Female	College degree or higher	Over 55	Canada	Professional	No or unsure
Vaccinated - Fully or Partially	Management	Female	College degree or higher	Over 55	Canada	Health care	Yes
Vaccinated - Fully or Partially	Non management	Male	College degree or higher	Between 45 and 55	Canada	Education	Yes
Vaccinated - Fully or Partially	Non management	Female	College degree or higher	Between 45 and 55	Canada	Health care	No or unsure
Vaccinated - Fully or Partially	Non management	Female	College degree or higher	Over 55	Canada	Other	Yes
Vaccinated - Fully or Partially	Non management	Female	College degree or higher	Over 55	China	Manufacturing	Yes
Vaccinated - Fully or Partially	Non management	Female	College degree or higher	Over 55	China	Manufacturing	Yes
Vaccinated - Fully or Partially	Management	Female	College degree or higher	Over 55	China	Manufacturing	Yes
Vaccinated - Fully or Partially	Management	Female	College degree or higher	Over 55	China	Manufacturing	Yes
Vaccinated - Fully or Partially	Non management	Male	College degree or higher	Over 55	China	Education	Yes
Vaccinated - Fully or Partially	Non management	Female	College degree or higher	Between 35 and 45	China	Education	Yes
Vaccinated - Fully or Partially	Non management	Male	College degree or higher	Over 55	China	Education	Yes
Vaccinated - Fully or Partially	Non management	Male	College degree or higher	Between 45 and 55	China	Education	No or unsure
Vaccinated - Fully or Partially	Non management	Female	College degree or higher	Between 35 and 45	China	Education	Yes
Vaccinated - Fully or Partially	Non management	Female	College degree or higher	Over 55	Poland	Health care	Yes
No Vaccine Access	Management	Female	College degree or higher	Between 35 and 45	Ireland	Professional	No or unsure
Vaccinated - Fully or Partially	Non management	Female	No College Degree	Between 45 and 55	Ireland	Health care	Yes
Vaccinated - Fully or Partially	Non management	Female	College degree or higher	Between 45 and 55	United Kingdom of Great Britain and Northern Ireland	Education	No or unsure
Vaccinated - Fully or Partially	Management	Male	College degree or higher	Between 45 and 55	Poland	Other	Yes
Vaccinated - Fully or Partially	Non management	Male	College degree or higher	Between 35 and 45	Ireland	Health care	Yes
No Vaccine Access	Management	Female	College degree or higher	< 35	Ireland	Retail	No or unsure
Vaccinated - Fully or Partially	Non management	Female	College degree or higher	Between 45 and 55	Ireland	Other	No or unsure
Vaccinated - Fully or Partially	Non management	Female	College degree or higher	Between 45 and 55	Ireland	Other	No or unsure
Vaccinated - Fully or Partially	Non management	Female	No College Degree	Between 45 and 55	Ireland	Other	No or unsure
Vaccinated - Fully or Partially	Non management	Female	No College Degree	Between 45 and 55	Ireland	Other	No or unsure
Vaccinated - Fully or Partially	Non management	Female	College degree or higher	< 35	Ireland	Health care	Yes
Vaccinated - Fully or Partially	Non management	Male	College degree or higher	Between 45 and 55	Ireland	Health care	Yes
Vaccinated - Fully or Partially	Non management	Male	College degree or higher	Between 35 and 45	Ireland	Construction	Yes
Vaccinated - Fully or Partially	Management	Male	College degree or higher	Between 35 and 45	Ireland	Professional	Yes
Vaccinated - Fully or Partially	Non management	Male	College degree or higher	Between 35 and 45	Ireland	Health care	Yes
Vaccine Refusal	Non management	Female	College degree or higher	< 35	Ireland	Health care	No or unsure
Vaccinated - Fully or Partially	Non management	Female	College degree or higher	Between 35 and 45	Ireland	Health care	Yes
Vaccinated - Fully or Partially	Management	Female	College degree or higher	< 35	Ireland	Health care	No or unsure
Vaccinated - Fully or Partially	Management	Male	No College Degree	< 35	Ireland	Health care	Yes
Vaccinated - Fully or Partially	Management	Male	No College Degree	Between 45 and 55	Ireland	Health care	Yes
Vaccinated - Fully or Partially	Non management	Female	College degree or higher	Between 45 and 55	Ireland	Health care	No or unsure
Vaccinated - Fully or Partially	Non management	Female	College degree or higher	Between 35 and 45	Ireland	Health care	No or unsure
Vaccinated - Fully or Partially	Non management	Male	College degree or higher	Between 45 and 55	Ireland	Health care	Yes
Vaccinated - Fully or Partially	Non management	Male	College degree or higher	Over 55	Ireland	Other	No or unsure
Vaccinated - Fully or Partially	Non management	Female	College degree or higher	< 35	Ireland	Health care	No or unsure
Vaccinated - Fully or Partially	Non management	Female	No College Degree	Between 35 and 45	Poland	Retail	No or unsure
Vaccinated - Fully or Partially	Management	Female	College degree or higher	Between 35 and 45	Poland	Health care	Yes
Vaccinated - Fully or Partially	Non management	Male	No College Degree	< 35	Poland	Other	Yes
Vaccine Refusal	Management	Female	No College Degree	Over 55	Argentina	Other	Yes
Vaccinated - Fully or Partially	Non management	Female	College degree or higher	< 35	Ireland	Professional	Yes
Vaccinated - Fully or Partially	Non management	Female	No College Degree	Between 35 and 45	Canada	Education	Yes
Vaccinated - Fully or Partially	Non management	Female	No College Degree	Over 55	Canada	Health care	Yes
Vaccinated - Fully or Partially	Non management	Female	College degree or higher	Over 55	Canada	Education	Yes
Vaccinated - Fully or Partially	Non management	Female	College degree or higher	Between 35 and 45	Poland	Education	Yes
Vaccine Refusal	Non management	Male	College degree or higher	Between 35 and 45	United Kingdom of Great Britain and Northern Ireland	Education	No or unsure
Vaccinated - Fully or Partially	Non management	Male	College degree or higher	Between 35 and 45	United Kingdom of Great Britain and Northern Ireland	Education	Yes
Vaccinated - Fully or Partially	Non management	Female	No College Degree	< 35	Canada	Other	No or unsure
Vaccinated - Fully or Partially	Management	Male	No College Degree	< 35	Canada	Retail	No or unsure
No Vaccine Access	Management	Male	No College Degree	Between 45 and 55	Canada	Retail	Yes
Vaccinated - Fully or Partially	Non management	Female	College degree or higher	Between 45 and 55	Canada	Health care	No or unsure
Vaccinated - Fully or Partially	Non management	Female	No College Degree	< 35	Canada	Other	Yes
Vaccinated - Fully or Partially	Non management	Female	College degree or higher	Over 55	Canada	Health care	No or unsure
Vaccinated - Fully or Partially	Non management	Female	No College Degree	Between 45 and 55	Canada	Retail	Yes
Vaccinated - Fully or Partially	Non management	Female	College degree or higher	Over 55	Canada	Retail	No or unsure
Vaccinated - Fully or Partially	Non management	Male	College degree or higher	Over 55	Canada	Health care	Yes
Vaccinated - Fully or Partially	Non management	Female	College degree or higher	Between 45 and 55	Canada	Health care	Yes
Vaccinated - Fully or Partially	Non management	Female	College degree or higher	Over 55	Canada	Health care	Yes
Vaccinated - Fully or Partially	Management	Female	No College Degree	Between 45 and 55	Canada	Other	Yes
Vaccinated - Fully or Partially	Management	Male	College degree or higher	Over 55	Canada	Admin	Yes
Vaccinated - Fully or Partially	Non management	Female	College degree or higher	Between 35 and 45	Canada	Admin	No or unsure
Vaccinated - Fully or Partially	Non management	Female	College degree or higher	Between 45 and 55	Ireland	Health care	Yes
Vaccine Refusal	Management	Male	College degree or higher	Between 35 and 45	Ireland	Construction	Yes
Vaccinated - Fully or Partially	Non management	Female	College degree or higher	Between 35 and 45	Ireland	Health care	No or unsure
Vaccinated - Fully or Partially	Non management	Female	College degree or higher	< 35	Ireland	Health care	Yes
Vaccinated - Fully or Partially	Management	Female	College degree or higher	Between 45 and 55	Ireland	Education	Yes
Vaccinated - Fully or Partially	Non management	Female	College degree or higher	Between 45 and 55	Ireland	Health care	Yes
No Vaccine Access	Non management	Female	College degree or higher	< 35	Ireland	Health care	No or unsure
Vaccinated - Fully or Partially	Management	Female	College degree or higher	Between 35 and 45	Ireland	Health care	Yes
Vaccinated - Fully or Partially	Management	Male	College degree or higher	Over 55	Ireland	Other	Yes
Vaccinated - Fully or Partially	Non management	Female	College degree or higher	Between 45 and 55	Canada	Professional	Yes
Vaccinated - Fully or Partially	Non management	Female	College degree or higher	Over 55	Canada	Other	Yes
Vaccinated - Fully or Partially	Non management	Male	No College Degree	Over 55	Canada	Retail	No or unsure
Vaccinated - Fully or Partially	Management	Female	College degree or higher	Over 55	Canada	Health care	No or unsure
No Vaccine Access	Non management	Female	College degree or higher	Between 45 and 55	Canada	Other	No or unsure
Vaccinated - Fully or Partially	Management	Male	College degree or higher	Between 35 and 45	Canada	Education	No or unsure
Vaccinated - Fully or Partially	Non management	Female	College degree or higher	Between 35 and 45	Ireland	Health care	Yes
Vaccine Refusal	Non management	Female	College degree or higher	Between 35 and 45	Canada	Health care	No or unsure
Vaccinated - Fully or Partially	Non management	Female	College degree or higher	Between 45 and 55	Canada	Retail	No or unsure
Vaccinated - Fully or Partially	Non management	Female	College degree or higher	Over 55	Canada	Education	No or unsure
Vaccine Refusal	Non management	Female	College degree or higher	Between 35 and 45	Nigeria	Construction	No or unsure
Vaccinated - Fully or Partially	Non management	Female	College degree or higher	Between 45 and 55	Canada	Education	No or unsure
Vaccinated - Fully or Partially	Non management	Female	College degree or higher	< 35	Canada	Other	Yes
Vaccine Refusal	Non management	Male	College degree or higher	Between 35 and 45	Canada	Health care	Yes
Vaccinated - Fully or Partially	Non management	Female	No College Degree	Over 55	Canada	Health care	Yes
Vaccinated - Fully or Partially	Non management	Female	College degree or higher	Over 55	Canada	Health care	Yes
Vaccinated - Fully or Partially	Non management	Female	No College Degree	< 35	Canada	Health care	No or unsure
Vaccinated - Fully or Partially	Non management	Female	College degree or higher	Over 55	Canada	Health care	No or unsure
Vaccinated - Fully or Partially	Non management	Female	College degree or higher	< 35	Canada	Transport	No or unsure
Vaccinated - Fully or Partially	Non management	Female	College degree or higher	< 35	Canada	Public Service	Yes
Vaccinated - Fully or Partially	Management	Female	College degree or higher	Between 45 and 55	Canada	Health care	Yes
Vaccinated - Fully or Partially	Non management	Female	No College Degree	Between 45 and 55	Canada	Other	No or unsure
Vaccinated - Fully or Partially	Non management	Female	No College Degree	Over 55	Canada	Health care	Yes
Vaccinated - Fully or Partially	Non management	Male	College degree or higher	Between 45 and 55	Canada	Other	No or unsure
No Vaccine Access	Non management	Female	College degree or higher	Between 35 and 45	Canada	Admin	No or unsure
Vaccine Refusal	Non management	Female	College degree or higher	Over 55	Canada	Admin	No or unsure
Vaccinated - Fully or Partially	Management	Female	College degree or higher	Over 55	Canada	Education	No or unsure
Vaccinated - Fully or Partially	Management	Female	No College Degree	Between 45 and 55	Canada	Education	Yes
Vaccinated - Fully or Partially	Non management	Female	No College Degree	Over 55	Canada	Health care	Yes
Vaccinated - Fully or Partially	Non management	Female	College degree or higher	Between 45 and 55	Canada	Professional	Yes
Vaccinated - Fully or Partially	Non management	Male	College degree or higher	Over 55	Canada	Retail	No or unsure
Vaccinated - Fully or Partially	Non management	Female	No College Degree	Over 55	Canada	Health care	Yes
Vaccinated - Fully or Partially	Non management	Female	College degree or higher	Over 55	Canada	Health care	Yes
Vaccinated - Fully or Partially	Non management	Female	College degree or higher	Over 55	Canada	Other	No or unsure
Vaccinated - Fully or Partially	Non management	Female	College degree or higher	Over 55	Canada	Health care	No or unsure
No Vaccine Access	Non management	Female	No College Degree	Between 45 and 55	Canada	Health care	Yes
Vaccinated - Fully or Partially	Non management	Female	No College Degree	Between 35 and 45	Canada	Education	No or unsure
Vaccinated - Fully or Partially	Non management	Female	No College Degree	Over 55	Canada	Other	Yes
Vaccinated - Fully or Partially	Non management	Female	College degree or higher	Over 55	Canada	Retail	No or unsure
No Vaccine Access	Non management	Female	No College Degree	Between 45 and 55	Canada	Education	Yes
Vaccinated - Fully or Partially	Non management	Female	College degree or higher	< 35	Ireland	Health care	No or unsure
Vaccinated - Fully or Partially	Management	Male	College degree or higher	Between 45 and 55	Ireland	Professional	Yes
Vaccinated - Fully or Partially	Management	Male	College degree or higher	Over 55	Ireland	Other	Yes
Vaccinated - Fully or Partially	Management	Male	College degree or higher	Over 55	Ireland	Other	Yes
Vaccinated - Fully or Partially	Non management	Female	College degree or higher	Between 45 and 55	Ireland	Health care	Yes
Vaccinated - Fully or Partially	Non management	Female	College degree or higher	Between 45 and 55	Ireland	Health care	Yes
Vaccinated - Fully or Partially	Non management	Male	College degree or higher	Between 45 and 55	Ireland	Health care	No or unsure
Vaccinated - Fully or Partially	Management	Female	College degree or higher	Between 35 and 45	Ireland	Health care	No or unsure
Vaccinated - Fully or Partially	Non management	Female	No College Degree	Over 55	Ireland	Professional	Yes
Vaccinated - Fully or Partially	Non management	Female	No College Degree	Over 55	Ireland	Health care	Yes
No Vaccine Access	Management	Male	No College Degree	< 35	Ireland	Health care	Yes
Vaccinated - Fully or Partially	Non management	Female	College degree or higher	< 35	Ireland	Health care	No or unsure
Vaccinated - Fully or Partially	Management	Female	College degree or higher	Between 45 and 55	Ireland	Health care	Yes
Vaccinated - Fully or Partially	Non management	Male	College degree or higher	Between 45 and 55	Ireland	Health care	Yes
No Vaccine Access	Non management	Female	College degree or higher	Between 35 and 45	Ireland	Health care	Yes
Vaccine Refusal	Management	Female	College degree or higher	Between 35 and 45	Ireland	Other	Yes
Vaccinated - Fully or Partially	Management	Female	College degree or higher	Between 35 and 45	Ireland	Health care	Yes
Vaccinated - Fully or Partially	Management	Male	College degree or higher	Over 55	Ireland	Construction	Yes
Vaccinated - Fully or Partially	Management	Male	College degree or higher	< 35	Ireland	Construction	Yes
Vaccinated - Fully or Partially	Management	Male	College degree or higher	Between 45 and 55	Ireland	Transport	Yes
Vaccinated - Fully or Partially	Non management	Female	College degree or higher	< 35	Ireland	Health care	Yes
Vaccinated - Fully or Partially	Management	Female	College degree or higher	< 35	Ireland	Health care	Yes
Vaccinated - Fully or Partially	Management	Female	College degree or higher	Between 35 and 45	Ireland	Health care	Yes
No Vaccine Access	Management	Female	College degree or higher	< 35	Ireland	Health care	No or unsure
Vaccine Refusal	Management	Male	College degree or higher	Between 45 and 55	Ireland	Professional	Yes
Vaccinated - Fully or Partially	Non management	Female	College degree or higher	< 35	Ireland	Health care	Yes
Vaccinated - Fully or Partially	Management	Male	College degree or higher	Between 45 and 55	Ireland	Other	Yes
Vaccinated - Fully or Partially	Non management	Female	College degree or higher	< 35	Ireland	Health care	No or unsure
Vaccinated - Fully or Partially	Non management	Female	College degree or higher	< 35	Ireland	Health care	No or unsure
Vaccinated - Fully or Partially	Non management	Male	College degree or higher	Between 35 and 45	Ireland	Health care	No or unsure
Vaccinated - Fully or Partially	Management	Male	College degree or higher	Between 45 and 55	Ireland	Construction	Yes
Vaccinated - Fully or Partially	Management	Male	College degree or higher	Between 35 and 45	Ireland	Construction	Yes
Vaccinated - Fully or Partially	Non management	Female	College degree or higher	< 35	Ireland	Health care	No or unsure
No Vaccine Access	Non management	Female	College degree or higher	Between 35 and 45	Ireland	Health care	No or unsure
Vaccinated - Fully or Partially	Management	Female	College degree or higher	< 35	Ireland	Health care	No or unsure
Vaccinated - Fully or Partially	Management	Female	College degree or higher	Between 45 and 55	Ireland	Public Service	Yes
Vaccinated - Fully or Partially	Non management	Male	College degree or higher	< 35	Ireland	Health care	No or unsure
Vaccinated - Fully or Partially	Non management	Female	College degree or higher	< 35	Ireland	Health care	Yes
No Vaccine Access	Non management	Male	College degree or higher	< 35	Ireland	Education	Yes
Vaccinated - Fully or Partially	Non management	Female	College degree or higher	< 35	Ireland	Health care	Yes
Vaccinated - Fully or Partially	Management	Female	College degree or higher	Between 35 and 45	Ireland	Health care	Yes
Vaccinated - Fully or Partially	Non management	Female	College degree or higher	Between 35 and 45	Ireland	Education	No or unsure
Vaccinated - Fully or Partially	Non management	Female	College degree or higher	Between 35 and 45	Ireland	Health care	No or unsure
Vaccinated - Fully or Partially	Non management	Female	College degree or higher	Between 35 and 45	Ireland	Health care	Yes
No Vaccine Access	Non management	Female	College degree or higher	< 35	Ireland	Retail	No or unsure
Vaccinated - Fully or Partially	Non management	Male	College degree or higher	Between 45 and 55	Ireland	Professional	No or unsure
Vaccine Refusal	Non management	Female	College degree or higher	Between 35 and 45	Poland	Transport	No or unsure
Vaccinated - Fully or Partially	Non management	Female	College degree or higher	Between 35 and 45	United Kingdom of Great Britain and Northern Ireland	Education	No or unsure
Vaccinated - Fully or Partially	Non management	Female	College degree or higher	Between 35 and 45	United Kingdom of Great Britain and Northern Ireland	Education	Yes
Vaccinated - Fully or Partially	Management	Female	College degree or higher	Between 45 and 55	United Kingdom of Great Britain and Northern Ireland	Education	No or unsure
Vaccinated - Fully or Partially	Non management	Male	No College Degree	Between 45 and 55	United Kingdom of Great Britain and Northern Ireland	Other	Yes
No Vaccine Access	Non management	Female	College degree or higher	Between 45 and 55	United Kingdom of Great Britain and Northern Ireland	Education	No or unsure
Vaccinated - Fully or Partially	Non management	Female	College degree or higher	Between 45 and 55	United Kingdom of Great Britain and Northern Ireland	Education	No or unsure
Vaccinated - Fully or Partially	Non management	Female	College degree or higher	Between 45 and 55	United Kingdom of Great Britain and Northern Ireland	Education	Yes
Vaccinated - Fully or Partially	Management	Male	College degree or higher	Between 35 and 45	United Kingdom of Great Britain and Northern Ireland	Education	No or unsure
Vaccinated - Fully or Partially	Non management	Female	No College Degree	< 35	United Kingdom of Great Britain and Northern Ireland	Health care	No or unsure
Vaccinated - Fully or Partially	Non management	Female	College degree or higher	Between 45 and 55	United Kingdom of Great Britain and Northern Ireland	Education	No or unsure
Vaccinated - Fully or Partially	Non management	Female	College degree or higher	Between 35 and 45	United Kingdom of Great Britain and Northern Ireland	Education	No or unsure
Vaccinated - Fully or Partially	Non management	Female	College degree or higher	Between 45 and 55	Ireland	Other	Yes
Vaccinated - Fully or Partially	Management	Male	College degree or higher	Between 35 and 45	United Kingdom of Great Britain and Northern Ireland	Education	Yes
Vaccine Refusal	Non management	Female	College degree or higher	Between 35 and 45	Poland	Public Service	No or unsure
Vaccinated - Fully or Partially	Management	Female	College degree or higher	< 35	Poland	Health care	No or unsure
Vaccine Refusal	Non management	Female	College degree or higher	Between 45 and 55	Ireland	Health care	No or unsure
Vaccinated - Fully or Partially	Management	Female	College degree or higher	Between 35 and 45	Ireland	Health care	No or unsure
Vaccinated - Fully or Partially	Management	Female	College degree or higher	Between 35 and 45	Ireland	Health care	No or unsure
Vaccinated - Fully or Partially	Management	Female	College degree or higher	Over 55	Ireland	Health care	Yes
No Vaccine Access	Management	Female	No College Degree	< 35	Ireland	Other	Yes
Vaccinated - Fully or Partially	Management	Female	College degree or higher	Between 35 and 45	Poland	Health care	Yes
Vaccinated - Fully or Partially	Management	Female	College degree or higher	< 35	United Kingdom of Great Britain and Northern Ireland	Health care	No or unsure
Vaccinated - Fully or Partially	Non management	Female	College degree or higher	Between 45 and 55	United Kingdom of Great Britain and Northern Ireland	Education	Yes
Vaccinated - Fully or Partially	Non management	Female	College degree or higher	Between 45 and 55	United Kingdom of Great Britain and Northern Ireland	Education	No or unsure
Vaccinated - Fully or Partially	Non management	Female	College degree or higher	Between 45 and 55	United Kingdom of Great Britain and Northern Ireland	Education	No or unsure
Vaccinated - Fully or Partially	Management	Female	College degree or higher	Over 55	Ireland	Other	Yes
Vaccinated - Fully or Partially	Management	Female	College degree or higher	Between 45 and 55	United Kingdom of Great Britain and Northern Ireland	Education	No or unsure
Vaccinated - Fully or Partially	Non management	Female	College degree or higher	Between 35 and 45	United Kingdom of Great Britain and Northern Ireland	Education	No or unsure
Vaccinated - Fully or Partially	Non management	Female	College degree or higher	Between 45 and 55	United Kingdom of Great Britain and Northern Ireland	Education	Yes
Vaccinated - Fully or Partially	Non management	Female	College degree or higher	Between 35 and 45	United Kingdom of Great Britain and Northern Ireland	Education	No or unsure
Vaccinated - Fully or Partially	Management	Female	College degree or higher	Over 55	United Kingdom of Great Britain and Northern Ireland	Education	Yes
Vaccine Refusal	Non management	Male	College degree or higher	< 35	United Kingdom of Great Britain and Northern Ireland	Education	No or unsure
Vaccinated - Fully or Partially	Non management	Male	No College Degree	Over 55	United Kingdom of Great Britain and Northern Ireland	Other	Yes
Vaccinated - Fully or Partially	Management	Female	College degree or higher	Between 45 and 55	United Kingdom of Great Britain and Northern Ireland	Education	Yes
Vaccinated - Fully or Partially	Non management	Female	College degree or higher	Between 45 and 55	United Kingdom of Great Britain and Northern Ireland	Education	No or unsure
Vaccinated - Fully or Partially	Non management	Female	College degree or higher	Between 45 and 55	United Kingdom of Great Britain and Northern Ireland	Education	No or unsure
Vaccinated - Fully or Partially	Management	Male	College degree or higher	Between 45 and 55	Ireland	Transport	Yes
Vaccine Refusal	Non management	Female	College degree or higher	< 35	Ireland	Health care	No or unsure
Vaccinated - Fully or Partially	Management	Female	College degree or higher	< 35	Ireland	Health care	Yes
Vaccinated - Fully or Partially	Non management	Female	No College Degree	Between 35 and 45	Ireland	Health care	No or unsure
Vaccinated - Fully or Partially	Management	Female	No College Degree	Between 35 and 45	Ireland	Health care	No or unsure
Vaccine Refusal	Management	Male	College degree or higher	Between 35 and 45	Ireland	Public Service	Yes
Vaccinated - Fully or Partially	Non management	Female	No College Degree	Over 55	Ireland	Health care	No or unsure
Vaccinated - Fully or Partially	Non management	Female	College degree or higher	< 35	Ireland	Health care	No or unsure
Vaccinated - Fully or Partially	Non management	Female	College degree or higher	Over 55	Ireland	Health care	No or unsure
Vaccinated - Fully or Partially	Management	Female	College degree or higher	Over 55	Ireland	Professional	Yes
Vaccinated - Fully or Partially	Management	Female	College degree or higher	Between 45 and 55	Ireland	Health care	No or unsure
Vaccinated - Fully or Partially	Management	Female	College degree or higher	Over 55	Ireland	Health care	Yes
Vaccinated - Fully or Partially	Non management	Female	College degree or higher	Between 35 and 45	Ireland	Health care	No or unsure
Vaccinated - Fully or Partially	Non management	Male	College degree or higher	Between 45 and 55	Ireland	Health care	No or unsure
Vaccinated - Fully or Partially	Management	Male	College degree or higher	Between 45 and 55	Ireland	Public Service	Yes
Vaccine Refusal	Non management	Female	College degree or higher	< 35	Ireland	Other	Yes
Vaccinated - Fully or Partially	Management	Female	No College Degree	Between 45 and 55	Ireland	Other	Yes
Vaccinated - Fully or Partially	Non management	Female	College degree or higher	Over 55	Ireland	Health care	Yes
No Vaccine Access	Management	Female	College degree or higher	< 35	Poland	Public Service	Yes
Vaccinated - Fully or Partially	Management	Female	College degree or higher	Between 35 and 45	Ireland	Health care	Yes
Vaccine Refusal	Non management	Male	College degree or higher	< 35	Ireland	Other	Yes
Vaccinated - Fully or Partially	Management	Male	College degree or higher	Over 55	Ireland	Health care	Yes
Vaccinated - Fully or Partially	Non management	Male	No College Degree	Between 45 and 55	Ireland	Health care	No or unsure
Vaccinated - Fully or Partially	Non management	Female	College degree or higher	Over 55	United Kingdom of Great Britain and Northern Ireland	Education	No or unsure
Vaccine Refusal	Management	Female	College degree or higher	< 35	China	Professional	No or unsure
Vaccinated - Fully or Partially	Management	Female	College degree or higher	Between 35 and 45	Ireland	Health care	Yes
Vaccinated - Fully or Partially	Management	Male	No College Degree	Between 35 and 45	Ireland	Manufacturing	Yes
Vaccinated - Fully or Partially	Non management	Female	College degree or higher	< 35	Ireland	Health care	No or unsure
Vaccinated - Fully or Partially	Non management	Female	College degree or higher	< 35	Ireland	Health care	No or unsure
Vaccinated - Fully or Partially	Management	Female	College degree or higher	< 35	Ireland	Health care	Yes
Vaccinated - Fully or Partially	Management	Female	College degree or higher	Between 35 and 45	Ireland	Health care	Yes
Vaccinated - Fully or Partially	Non management	Female	No College Degree	Over 55	Ireland	Health care	Yes
Vaccinated - Fully or Partially	Non management	Female	College degree or higher	Between 45 and 55	Ireland	Health care	Yes
Vaccinated - Fully or Partially	Non management	Female	College degree or higher	Over 55	Ireland	Health care	Yes
Vaccinated - Fully or Partially	Non management	Female	College degree or higher	< 35	Ireland	Health care	No or unsure
Vaccine Refusal	Management	Male	College degree or higher	Between 35 and 45	Ireland	Transport	No or unsure
Vaccinated - Fully or Partially	Non management	Female	College degree or higher	Between 35 and 45	Ireland	Health care	No or unsure
Vaccinated - Fully or Partially	Non management	Female	College degree or higher	Between 35 and 45	United Kingdom of Great Britain and Northern Ireland	Health care	Yes
Vaccinated - Fully or Partially	Management	Female	College degree or higher	Between 45 and 55	Ireland	Health care	Yes
No Vaccine Access	Management	Female	No College Degree	Between 45 and 55	Ireland	Manufacturing	Yes
Vaccinated - Fully or Partially	Non management	Female	College degree or higher	Between 45 and 55	Ireland	Health care	No or unsure
Vaccinated - Fully or Partially	Non management	Female	College degree or higher	Between 35 and 45	United Kingdom of Great Britain and Northern Ireland	Education	No or unsure
Vaccine Refusal	Management	Male	College degree or higher	< 35	United Kingdom of Great Britain and Northern Ireland	Construction	No or unsure
Vaccinated - Fully or Partially	Non management	Male	No College Degree	Over 55	Ireland	Transport	No or unsure
Vaccinated - Fully or Partially	Management	Male	College degree or higher	Between 45 and 55	Ireland	Education	Yes
Vaccinated - Fully or Partially	Non management	Male	No College Degree	Between 45 and 55	Ireland	Transport	Yes
Vaccinated - Fully or Partially	Non management	Male	College degree or higher	< 35	Ireland	Other	No or unsure
Vaccinated - Fully or Partially	Non management	Male	College degree or higher	Between 35 and 45	Ireland	Other	Yes
Vaccine Refusal	Non management	Female	College degree or higher	Between 35 and 45	Ireland	Retail	No or unsure
Vaccine Refusal	Non management	Female	College degree or higher	Between 35 and 45	Ireland	Retail	No or unsure
Vaccine Refusal	Non management	Male	College degree or higher	Between 35 and 45	Ireland	Retail	Yes
Vaccine Refusal	Non management	Male	College degree or higher	Between 35 and 45	Ireland	Retail	Yes
No Vaccine Access	Management	Male	College degree or higher	< 35	Ireland	Construction	Yes
No Vaccine Access	Management	Male	College degree or higher	< 35	Ireland	Construction	Yes
No Vaccine Access	Management	Male	College degree or higher	< 35	Ireland	Construction	Yes
No Vaccine Access	Management	Male	College degree or higher	< 35	Ireland	Construction	Yes
Vaccine Refusal	Management	Male	College degree or higher	Between 35 and 45	Ireland	Manufacturing	Yes
Vaccinated - Fully or Partially	Non management	Female	College degree or higher	< 35	Ireland	Health care	No or unsure
Vaccinated - Fully or Partially	Management	Female	College degree or higher	Between 45 and 55	Ireland	Health care	Yes
Vaccinated - Fully or Partially	Non management	Female	College degree or higher	Between 35 and 45	Ireland	Health care	No or unsure
Vaccinated - Fully or Partially	Management	Male	College degree or higher	Between 35 and 45	Ireland	Health care	Yes
Vaccinated - Fully or Partially	Non management	Male	College degree or higher	Between 45 and 55	Ireland	Professional	No or unsure
Vaccinated - Fully or Partially	Non management	Female	College degree or higher	Between 45 and 55	Ireland	Health care	Yes
Vaccinated - Fully or Partially	Management	Female	College degree or higher	Between 35 and 45	Ireland	Health care	Yes
Vaccinated - Fully or Partially	Non management	Female	College degree or higher	< 35	Ireland	Health care	Yes
Vaccinated - Fully or Partially	Management	Female	No College Degree	Over 55	Canada	Admin	Yes
Vaccinated - Fully or Partially	Non management	Male	No College Degree	Over 55	Canada	Other	No or unsure
Vaccinated - Fully or Partially	Non management	Male	College degree or higher	Between 45 and 55	Canada	Professional	No or unsure
Vaccinated - Fully or Partially	Non management	Female	College degree or higher	Between 45 and 55	Canada	Health care	Yes
Vaccinated - Fully or Partially	Non management	Female	College degree or higher	Between 45 and 55	Canada	Admin	Yes
Vaccinated - Fully or Partially	Management	Male	No College Degree	Between 35 and 45	Canada	Other	Yes
Vaccine Refusal	Non management	Female	College degree or higher	Between 35 and 45	Argentina	Education	No or unsure

## Sheet: Metadata
Survey question	Response Options
Are you currently vaccinated for COVID-19?	No vaccine access; Vaccinated - fully or partially; Vaccine refusal
Are you currently in a management role?	Management; Non-management
What is your gender?	Male; Female; Non-binary; Prefer not to say
What is your highest level of education?	College degree or higher; No college degree
What is your age?	< 35; Between 35 and 45; Between 45 and 55; 55 and over
In which country do you currently reside?	Argentina; Canada; China; Ireland; Nigeria; Poland; United Kingdom of Great Britain and Northern Ireland; United States of America
Which of the following occupational sectors best describes the one in which you are currently employed?	Healthcare or social assistance; Construction; Educational services; Administration; Manufacturing and food processing; Professional, scientific, or technical services; Public administration and defence; Transportation or warehousing; Retail trade; Other
Do you feel protected from COVID-19 at work?	Yes; No or unsure
Are you currently vaccinated for COVID-19?
Are you currently in a management role?
What is your gender?
What is your highest level of education?
What is your age?
In which country do you currently reside?
Which of the following occupational sectors best describes the one in which you are currently employed?
Do you feel protected from COVID-19 at work?
Are you currently vaccinated for COVID-19?
Are you currently in a management role?
What is your gender?
What is your highest level of education?
What is your age?
In which country do you currently reside?
Which of the following occupational sectors best describes the one in which you are currently employed?
Do you feel protected from COVID-19 at work?
Are you currently vaccinated for COVID-19?
Are you currently in a management role?
What is your gender?
What is your highest level of education?
What is your age?
In which country do you currently reside?
Which of the following occupational sectors best describes the one in which you are currently employed?
Do you feel protected from COVID-19 at work?
Are you currently vaccinated for COVID-19?
Are you currently in a management role?
What is your gender?
What is your highest level of education?
What is your age?
In which country do you currently reside?
Which of the following occupational sectors best describes the one in which you are currently employed?
Do you feel protected from COVID-19 at work?
Are you currently vaccinated for COVID-19?
Are you currently in a management role?
What is your gender?
What is your highest level of education?
What is your age?
In which country do you currently reside?
Which of the following occupational sectors best describes the one in which you are currently employed?
Do you feel protected from COVID-19 at work?
Are you currently vaccinated for COVID-19?
Are you currently in a management role?
What is your gender?
What is your highest level of education?
What is your age?
In which country do you currently reside?
Which of the following occupational sectors best describes the one in which you are currently employed?
Do you feel protected from COVID-19 at work?
Are you currently vaccinated for COVID-19?
Are you currently in a management role?
What is your gender?
What is your highest level of education?
What is your age?
In which country do you currently reside?
Which of the following occupational sectors best describes the one in which you are currently employed?
Do you feel protected from COVID-19 at work?
Are you currently vaccinated for COVID-19?
Are you currently in a management role?
What is your gender?
What is your highest level of education?
What is your age?
In which country do you currently reside?
Which of the following occupational sectors best describes the one in which you are currently employed?
Do you feel protected from COVID-19 at work?
Are you currently vaccinated for COVID-19?
Are you currently in a management role?
What is your gender?
What is your highest level of education?
What is your age?
In which country do you currently reside?
Which of the following occupational sectors best describes the one in which you are currently employed?
Do you feel protected from COVID-19 at work?
Are you currently vaccinated for COVID-19?
Are you currently in a management role?
What is your gender?
What is your highest level of education?
What is your age?
In which country do you currently reside?
Which of the following occupational sectors best describes the one in which you are currently employed?
Do you feel protected from COVID-19 at work?
Are you currently vaccinated for COVID-19?
Are you currently in a management role?
What is your gender?
What is your highest level of education?
What is your age?
In which country do you currently reside?
Which of the following occupational sectors best describes the one in which you are currently employed?
Do you feel protected from COVID-19 at work?
Are you currently vaccinated for COVID-19?
Are you currently in a management role?
What is your gender?
What is your highest level of education?
What is your age?
In which country do you currently reside?
Which of the following occupational sectors best describes the one in which you are currently employed?
Do you feel protected from COVID-19 at work?
Are you currently vaccinated for COVID-19?
Are you currently in a management role?
What is your gender?
What is your highest level of education?
What is your age?
In which country do you currently reside?
Which of the following occupational sectors best describes the one in which you are currently employed?
Do you feel protected from COVID-19 at work?
Are you currently vaccinated for COVID-19?
Are you currently in a management role?
What is your gender?
What is your highest level of education?
What is your age?
In which country do you currently reside?
Which of the following occupational sectors best describes the one in which you are currently employed?
Do you feel protected from COVID-19 at work?
Are you currently vaccinated for COVID-19?
Are you currently in a management role?
What is your gender?
What is your highest level of education?
What is your age?
In which country do you currently reside?
Which of the following occupational sectors best describes the one in which you are currently employed?
Do you feel protected from COVID-19 at work?
Are you currently vaccinated for COVID-19?
Are you currently in a management role?
What is your gender?
What is your highest level of education?
What is your age?
In which country do you currently reside?
Which of the following occupational sectors best describes the one in which you are currently employed?
Do you feel protected from COVID-19 at work?
Are you currently vaccinated for COVID-19?
Are you currently in a management role?
What is your gender?
What is your highest level of education?
What is your age?
In which country do you currently reside?
Which of the following occupational sectors best describes the one in which you are currently employed?
Do you feel protected from COVID-19 at work?
Are you currently vaccinated for COVID-19?
Are you currently in a management role?
What is your gender?
What is your highest level of education?
What is your age?
In which country do you currently reside?
Which of the following occupational sectors best describes the one in which you are currently employed?
Do you feel protected from COVID-19 at work?
Are you currently vaccinated for COVID-19?
Are you currently in a management role?
What is your gender?
What is your highest level of education?
What is your age?
In which country do you currently reside?
Which of the following occupational sectors best describes the one in which you are currently employed?
Do you feel protected from COVID-19 at work?
Are you currently vaccinated for COVID-19?
Are you currently in a management role?
What is your gender?
What is your highest level of education?
What is your age?
In which country do you currently reside?
Which of the following occupational sectors best describes the one in which you are currently employed?
Do you feel protected from COVID-19 at work?
Are you currently vaccinated for COVID-19?
Are you currently in a management role?
What is your gender?
What is your highest level of education?
What is your age?
In which country do you currently reside?
Which of the following occupational sectors best describes the one in which you are currently employed?
Do you feel protected from COVID-19 at work?
Are you currently vaccinated for COVID-19?
Are you currently in a management role?
What is your gender?
What is your highest level of education?
What is your age?
In which country do you currently reside?
Which of the following occupational sectors best describes the one in which you are currently employed?
Do you feel protected from COVID-19 at work?
Are you currently vaccinated for COVID-19?
Are you currently in a management role?
What is your gender?
What is your highest level of education?
What is your age?
In which country do you currently reside?
Which of the following occupational sectors best describes the one in which you are currently employed?
Do you feel protected from COVID-19 at work?
Are you currently vaccinated for COVID-19?
Are you currently in a management role?
What is your gender?
What is your highest level of education?
What is your age?
In which country do you currently reside?
Which of the following occupational sectors best describes the one in which you are currently employed?
Do you feel protected from COVID-19 at work?
Are you currently vaccinated for COVID-19?
Are you currently in a management role?
What is your gender?
What is your highest level of education?
What is your age?
In which country do you currently reside?
Which of the following occupational sectors best describes the one in which you are currently employed?
Do you feel protected from COVID-19 at work?
Are you currently vaccinated for COVID-19?
Are you currently in a management role?
What is your gender?
What is your highest level of education?
What is your age?
In which country do you currently reside?
Which of the following occupational sectors best describes the one in which you are currently employed?
Do you feel protected from COVID-19 at work?
Are you currently vaccinated for COVID-19?
Are you currently in a management role?
What is your gender?
What is your highest level of education?
What is your age?
In which country do you currently reside?
Which of the following occupational sectors best describes the one in which you are currently employed?
Do you feel protected from COVID-19 at work?
Are you currently vaccinated for COVID-19?
Are you currently in a management role?
What is your gender?
What is your highest level of education?
What is your age?
In which country do you currently reside?
Which of the following occupational sectors best describes the one in which you are currently employed?
Do you feel protected from COVID-19 at work?
Are you currently vaccinated for COVID-19?
Are you currently in a management role?
What is your gender?
What is your highest level of education?
What is your age?
In which country do you currently reside?
Which of the following occupational sectors best describes the one in which you are currently employed?
Do you feel protected from COVID-19 at work?
Are you currently vaccinated for COVID-19?
Are you currently in a management role?
What is your gender?
What is your highest level of education?
What is your age?
In which country do you currently reside?
Which of the following occupational sectors best describes the one in which you are currently employed?
Do you feel protected from COVID-19 at work?
Are you currently vaccinated for COVID-19?
Are you currently in a management role?
What is your gender?
What is your highest level of education?
What is your age?
In which country do you currently reside?
Which of the following occupational sectors best describes the one in which you are currently employed?
Do you feel protected from COVID-19 at work?
Are you currently vaccinated for COVID-19?
Are you currently in a management role?
What is your gender?
What is your highest level of education?
What is your age?
In which country do you currently reside?
Which of the following occupational sectors best describes the one in which you are currently employed?
Do you feel protected from COVID-19 at work?
Are you currently vaccinated for COVID-19?
Are you currently in a management role?
What is your gender?
What is your highest level of education?
What is your age?
In which country do you currently reside?
Which of the following occupational sectors best describes the one in which you are currently employed?
Do you feel protected from COVID-19 at work?
Are you currently vaccinated for COVID-19?
Are you currently in a management role?
What is your gender?
What is your highest level of education?
What is your age?
In which country do you currently reside?
Which of the following occupational sectors best describes the one in which you are currently employed?
Do you feel protected from COVID-19 at work?
Are you currently vaccinated for COVID-19?
Are you currently in a management role?
What is your gender?
What is your highest level of education?
What is your age?
In which country do you currently reside?
Which of the following occupational sectors best describes the one in which you are currently employed?
Do you feel protected from COVID-19 at work?
Are you currently vaccinated for COVID-19?
Are you currently in a management role?
What is your gender?
What is your highest level of education?
What is your age?
In which country do you currently reside?
Which of the following occupational sectors best describes the one in which you are currently employed?
Do you feel protected from COVID-19 at work?
Are you currently vaccinated for COVID-19?
Are you currently in a management role?
What is your gender?
What is your highest level of education?
What is your age?
In which country do you currently reside?
Which of the following occupational sectors best describes the one in which you are currently employed?
Do you feel protected from COVID-19 at work?
Are you currently vaccinated for COVID-19?
Are you currently in a management role?
What is your gender?
What is your highest level of education?
What is your age?
In which country do you currently reside?
Which of the following occupational sectors best describes the one in which you are currently employed?
Do you feel protected from COVID-19 at work?
Are you currently vaccinated for COVID-19?
Are you currently in a management role?
What is your gender?
What is your highest level of education?
What is your age?
In which country do you currently reside?
Which of the following occupational sectors best describes the one in which you are currently employed?
Do you feel protected from COVID-19 at work?
Are you currently vaccinated for COVID-19?
Are you currently in a management role?
What is your gender?
What is your highest level of education?
What is your age?
In which country do you currently reside?
Which of the following occupational sectors best describes the one in which you are currently employed?
Do you feel protected from COVID-19 at work?
Are you currently vaccinated for COVID-19?
Are you currently in a management role?
What is your gender?
What is your highest level of education?
What is your age?
In which country do you currently reside?
Which of the following occupational sectors best describes the one in which you are currently employed?
Do you feel protected from COVID-19 at work?
Are you currently vaccinated for COVID-19?
Are you currently in a management role?
What is your gender?
What is your highest level of education?
What is your age?
In which country do you currently reside?
Which of the following occupational sectors best describes the one in which you are currently employed?
Do you feel protected from COVID-19 at work?
Are you currently vaccinated for COVID-19?
Are you currently in a management role?
What is your gender?
What is your highest level of education?
What is your age?
In which country do you currently reside?
Which of the following occupational sectors best describes the one in which you are currently employed?
Do you feel protected from COVID-19 at work?
Are you currently vaccinated for COVID-19?
Are you currently in a management role?
What is your gender?
What is your highest level of education?
What is your age?
In which country do you currently reside?
Which of the following occupational sectors best describes the one in which you are currently employed?
Do you feel protected from COVID-19 at work?
Are you currently vaccinated for COVID-19?
Are you currently in a management role?
What is your gender?
What is your highest level of education?
What is your age?
In which country do you currently reside?
Which of the following occupational sectors best describes the one in which you are currently employed?
Do you feel protected from COVID-19 at work?
Are you currently vaccinated for COVID-19?
Are you currently in a management role?
What is your gender?
What is your highest level of education?
What is your age?
In which country do you currently reside?
Which of the following occupational sectors best describes the one in which you are currently employed?
Do you feel protected from COVID-19 at work?
Are you currently vaccinated for COVID-19?
Are you currently in a management role?
What is your gender?
What is your highest level of education?
What is your age?
In which country do you currently reside?
Which of the following occupational sectors best describes the one in which you are currently employed?
Do you feel protected from COVID-19 at work?
Are you currently vaccinated for COVID-19?
Are you currently in a management role?
What is your gender?
What is your highest level of education?
What is your age?
In which country do you currently reside?
Which of the following occupational sectors best describes the one in which you are currently employed?
Do you feel protected from COVID-19 at work?
Are you currently vaccinated for COVID-19?
Are you currently in a management role?
What is your gender?
What is your highest level of education?
What is your age?
In which country do you currently reside?
Which of the following occupational sectors best describes the one in which you are currently employed?
Do you feel protected from COVID-19 at work?
Are you currently vaccinated for COVID-19?
Are you currently in a management role?
What is your gender?
What is your highest level of education?
What is your age?
In which country do you currently reside?
Which of the following occupational sectors best describes the one in which you are currently employed?
Do you feel protected from COVID-19 at work?
Are you currently vaccinated for COVID-19?
Are you currently in a management role?
What is your gender?
What is your highest level of education?
What is your age?
In which country do you currently reside?
Which of the following occupational sectors best describes the one in which you are currently employed?
Do you feel protected from COVID-19 at work?
Are you currently vaccinated for COVID-19?
Are you currently in a management role?
What is your gender?
What is your highest level of education?
What is your age?
In which country do you currently reside?
Which of the following occupational sectors best describes the one in which you are currently employed?
Do you feel protected from COVID-19 at work?
Are you currently vaccinated for COVID-19?
Are you currently in a management role?
What is your gender?
What is your highest level of education?
What is your age?
In which country do you currently reside?
Which of the following occupational sectors best describes the one in which you are currently employed?
Do you feel protected from COVID-19 at work?
Are you currently vaccinated for COVID-19?
Are you currently in a management role?
What is your gender?
What is your highest level of education?
What is your age?
In which country do you currently reside?
Which of the following occupational sectors best describes the one in which you are currently employed?
Do you feel protected from COVID-19 at work?
Are you currently vaccinated for COVID-19?
Are you currently in a management role?
What is your gender?
What is your highest level of education?
What is your age?
In which country do you currently reside?
Which of the following occupational sectors best describes the one in which you are currently employed?
Do you feel protected from COVID-19 at work?
Are you currently vaccinated for COVID-19?
Are you currently in a management role?
What is your gender?
What is your highest level of education?
What is your age?
In which country do you currently reside?
Which of the following occupational sectors best describes the one in which you are currently employed?
Do you feel protected from COVID-19 at work?
Are you currently vaccinated for COVID-19?
Are you currently in a management role?
What is your gender?
What is your highest level of education?
What is your age?
In which country do you currently reside?
Which of the following occupational sectors best describes the one in which you are currently employed?
Do you feel protected from COVID-19 at work?
Are you currently vaccinated for COVID-19?
Are you currently in a management role?
What is your gender?
What is your highest level of education?
What is your age?
In which country do you currently reside?
Which of the following occupational sectors best describes the one in which you are currently employed?
Do you feel protected from COVID-19 at work?
Are you currently vaccinated for COVID-19?
Are you currently in a management role?
What is your gender?
What is your highest level of education?
What is your age?
In which country do you currently reside?
Which of the following occupational sectors best describes the one in which you are currently employed?
Do you feel protected from COVID-19 at work?
Are you currently vaccinated for COVID-19?
Are you currently in a management role?
What is your gender?
What is your highest level of education?
What is your age?
In which country do you currently reside?
Which of the following occupational sectors best describes the one in which you are currently employed?
Do you feel protected from COVID-19 at work?
Are you currently vaccinated for COVID-19?
Are you currently in a management role?
What is your gender?
What is your highest level of education?
What is your age?
In which country do you currently reside?
Which of the following occupational sectors best describes the one in which you are currently employed?
Do you feel protected from COVID-19 at work?
Are you currently vaccinated for COVID-19?
Are you currently in a management role?
What is your gender?
What is your highest level of education?
What is your age?
In which country do you currently reside?
Which of the following occupational sectors best describes the one in which you are currently employed?
Do you feel protected from COVID-19 at work?
Are you currently vaccinated for COVID-19?
Are you currently in a management role?
What is your gender?
What is your highest level of education?
What is your age?
In which country do you currently reside?
Which of the following occupational sectors best describes the one in which you are currently employed?
Do you feel protected from COVID-19 at work?
