# Supplementary material for: Development and validation of a multi-lingual online questionnaire for surveying the COVID-19 prevention and control measures used in global workplaces
Source: BMC Public Health. 2022 Jan 12;22:74. doi: 10.1186/s12889-022-12500-w (PMC8753024; doi:10.1186/s12889-022-12500-w)
Supplement: Supplementary file 2 — Additional file 2. [file 12889_2022_12500_MOESM2_ESM.xlsx]

## Sheet: Survey Data
COVID-19 Workplace Safety Survey Data collected from 01 July to 01 August 2021 used for Exploratory Factor Analysis (N=627)
Which prevention and control measures, that you know of, are currently in place in your workplace in response to COVID-19? - Increased hand hygiene	Which prevention and control measures, that you know of, are currently in place in your workplace in response to COVID-19? - Frequent disinfection of touched objects and surfaces	Which prevention and control measures, that you know of, are currently in place in your workplace in response to COVID-19? - Physical barriers between employees	Which prevention and control measures, that you know of, are currently in place in your workplace in response to COVID-19? - Social distancing (> 1 metre) between employees	Which prevention and control measures, that you know of, are currently in place in your workplace in response to COVID-19? - Masking of all employees	Which prevention and control measures, that you know of, are currently in place in your workplace in response to COVID-19? - Masking of all non-employees	Which prevention and control measures, that you know of, are currently in place in your workplace in response to COVID-19? - Limiting employee movement between facilities	Which prevention and control measures, that you know of, are currently in place in your workplace in response to COVID-19? - Worker bubbles (i.e., employees work with same, small group of colleagues at all times)	Which prevention and control measures, that you know of, are currently in place in your workplace in response to COVID-19? - Facility entry restrictions (i.e., only essential personnel may enter)	Which prevention and control measures, that you know of, are currently in place in your workplace in response to COVID-19? - High-risk employees (i.e., > 60 yrs old, underlying health conditions) work from home	How often would you say the following statements are true? - I am able to maintain a social distance of at least 1 metre at work	How often would you say the following statements are true? - Those I come into contact with at work wear their mask correctly	Which of the following environmental adjustments, that you know of, are currently in place in your workplace in response to COVID-19? - Temperature adjustments	Which of the following environmental adjustments, that you know of, are currently in place in your workplace in response to COVID-19? - Ventilation adjustments	Which of the following environmental adjustments, that you know of, are currently in place in your workplace in response to COVID-19? - Environmental monitoring (i.e., testing touched objects and surfaces for SARS-CoV-2)	Which of the following environmental adjustments, that you know of, are currently in place in your workplace in response to COVID-19? - Air quality monitoring	Which of these measures have been used in your workplace in the last three months? - Symptomatic employees	Which of these measures have been used in your workplace in the last three months? - Employees who come into contact with someone with COVID	Which of these measures have been used in your workplace in the last three months? - All employees at once	Which of these measures have been used in your workplace in the last three months? - Random groups of employees	Which of these measures have been used in your workplace in the last three months? - They come into contact with someone with COVID-19	Which of these measures have been used in your workplace in the last three months? - They have COVID-19 symptoms	Which of these measures have been used in your workplace in the last three months? - They test positive for COVID-19	Which of these measures have been used in your workplace in the last three months? - Employees get their temperature checked	Which of these measures have been used in your workplace in the last three months? - Employees with COVID-19 symptoms are reported to management	Who covers the cost of employee COVID-19 tests? - Selected Choice	Do you receive paid time off to be tested for COVID-19	Do you receive paid time sick leave if you test positive for COVID-19	Does your workplace use a contact tracing program?	Which of the following education initiatives, that you know of, have been implemented in your workplace in response to COVID-19? - Selected Choice - COVID-19 signage in one language	Which of the following education initiatives, that you know of, have been implemented in your workplace in response to COVID-19? - Selected Choice - Training on proper use of PPE	Which of the following education initiatives, that you know of, have been implemented in your workplace in response to COVID-19? - Selected Choice - Training on how to safely interact with colleagues in work	Which of the following education initiatives, that you know of, have been implemented in your workplace in response to COVID-19? - Selected Choice - Training on how to safely socialize outside of work	Which, if any, of the following do you feel need to be improved in your workplace in order to protect workers from COVID-19? - Selected Choice - Implementation of basic preventive measures by management (hand hygiene, masking, social distancing)	Which, if any, of the following do you feel need to be improved in your workplace in order to protect workers from COVID-19? - Selected Choice - Access to preventive resources (shortages of masks, handwashing, physical barriers, etc.)	Which, if any, of the following do you feel need to be improved in your workplace in order to protect workers from COVID-19? - Selected Choice - Access to funding for preventive measures	Which, if any, of the following do you feel need to be improved in your workplace in order to protect workers from COVID-19? - Selected Choice - Adherence to basic preventive measures by employees	Which, if any, of the following do you feel need to be improved in your workplace in order to protect workers from COVID-19? - Selected Choice - Worker education and training	Which, if any, of the following do you feel need to be improved in your workplace in order to protect workers from COVID-19? - Selected Choice - Contact tracing	Which, if any, of the following do you feel need to be improved in your workplace in order to protect workers from COVID-19? - Selected Choice - COVID-19 testing	Which, if any, of the following do you feel need to be improved in your workplace in order to protect workers from COVID-19? - Selected Choice - Access to COVID-19 vaccines	Which, if any, of the following do you feel need to be improved in your workplace in order to protect workers from COVID-19? - Selected Choice - People I work with don't want to get vaccinated	Which, if any, of the following do you feel need to be improved in your workplace in order to protect workers from COVID-19? - Selected Choice - Environmental Adjustments (temperature, ventilation)	Are you vaccinated for COVID-19?
Handwashing	desinfection	barriers	distancing	masking1	masking2	movement	bubbles	restrictedentry	risk	distance_maintained	mask_maintained	temperature	ventilation	env_monitoring	air_quality	test_symp	test_contacts	test_all	test_random	isolate_contact	isolate_symptoms	isolate_positive	tem_checks	symp_reporting	cost_test_combined	paidtime_test_combined	paidtime_sick_combined	ct_program	ed_signage	training_ppe	training_colleagues	training_socializeout	improve_basic	improve_access_basic	improve_access_funding	improve_adherence_basic	improve_education	improve_ct	improve_testing	improve_vaccine_access	improve_vaccine_uptake	improve_env	vaccine
0	0	0	2	2	0	0	0	0	2	2	2	1	1	1	1	2	0	2	0	2	0	2	0	0	1	2	0	2	2	0	0	0	0	0	0	2	2	2	0	2	0	0	2
0	2	2	2	0	0	0	2	0	0	2	0	1	1	1	1	0	0	0	0	2	2	2	0	2	2	0	0	1	2	0	0	0	0	0	0	2	2	0	0	0	0	0	2
2	2	2	2	2	2	2	0	0	0	2	2	0	2	0	0	0	2	0	0	2	2	2	0	2	2	0	0	2	2	0	2	0	0	0	0	2	0	0	0	2	0	0	0
0	0	2	2	2	2	0	0	0	2	2	2	1	1	1	1	2	2	0	0	0	0	2	2	2	1	1	0	2	2	0	0	0	0	0	0	0	0	0	0	0	0	0	0
2	2	2	2	2	2	2	2	2	2	2	2	2	2	2	0	2	2	2	0	2	2	2	2	2	2	2	0	2	2	2	2	2	0	0	0	2	0	0	0	0	2	0	2
0	0	0	0	0	0	0	0	0	0	0	0	0	0	0	0	0	0	0	0	0	0	2	0	0	2	2	0	0	2	0	0	0	2	2	2	2	2	2	2	2	0	2	2
2	0	0	0	2	2	0	0	0	0	0	1	0	0	0	0	0	0	0	0	0	2	2	0	2	2	0	0	0	2	0	0	0	2	2	2	2	2	2	2	2	2	2	2
2	2	2	2	2	2	0	0	2	0	2	2	0	2	0	0	2	2	0	0	0	0	2	0	2	2	1	0	1	2	2	2	2	0	0	2	0	0	2	0	2	0	0	2
0	0	0	2	2	0	0	0	2	0	2	2	0	0	0	0	2	2	0	0	2	2	2	0	0	2	2	0	0	2	0	0	0	0	0	0	0	0	0	0	0	0	0	2
2	2	0	0	2	0	0	2	0	0	0	2	1	1	1	1	2	2	0	0	2	2	2	2	0	1	1	0	2	2	0	0	0	0	0	0	2	0	2	0	0	2	0	2
2	0	0	2	2	2	0	0	0	0	1	2	0	0	0	0	0	0	0	0	2	2	2	0	2	1	1	0	2	2	0	0	0	0	0	0	0	2	0	2	0	0	2	2
2	2	2	2	2	2	2	2	0	0	2	2	0	2	0	0	0	0	2	0	2	0	0	0	0	2	2	0	2	2	0	2	2	0	0	0	0	0	0	0	0	0	2	2
2	2	0	0	2	0	0	0	0	0	0	2	0	0	0	0	2	0	2	0	2	2	2	0	2	2	2	0	0	0	0	0	0	2	2	2	2	0	0	0	0	2	2	2
0	2	0	2	0	2	0	0	0	0	1	2	0	0	0	0	1	1	1	1	1	1	1	1	1	2	2	0	2	2	0	0	0	0	2	0	0	0	0	0	2	0	2	2
2	0	0	0	0	0	2	0	0	0	0	0	0	0	0	0	0	0	2	0	2	2	2	0	0	1	0	0	2	2	0	0	0	0	2	0	2	2	0	0	0	2	0	2
2	2	0	2	2	0	2	2	2	0	2	2	0	2	0	0	2	2	2	0	2	2	2	0	0	2	2	0	2	2	0	0	0	0	0	0	0	0	0	0	0	0	0	2
2	2	0	0	0	0	0	0	0	0	0	0	0	0	0	0	0	0	0	0	0	0	2	0	0	2	2	0	2	0	0	0	0	0	0	0	2	0	0	0	0	2	0	2
2	2	0	2	2	2	0	0	2	0	2	1	1	1	1	1	0	0	0	0	2	2	2	0	0	2	1	0	2	2	0	0	0	0	0	0	0	0	0	0	2	0	2	2
2	2	0	0	2	2	0	0	2	0	0	2	1	1	1	1	0	0	0	0	2	2	2	0	0	2	2	0	2	2	0	2	0	0	0	0	0	0	0	0	0	0	0	0
2	2	2	2	0	0	0	2	2	0	1	0	2	2	0	0	2	2	0	0	2	2	2	2	0	2	2	0	0	2	2	2	0	0	0	0	0	0	0	0	0	2	0	2
2	0	0	0	0	0	0	2	0	0	0	0	0	0	0	0	2	2	0	0	2	2	2	0	0	2	2	0	1	2	0	0	0	2	0	0	0	0	0	0	0	0	2	2
2	0	0	0	0	2	0	0	2	0	0	0	0	0	0	0	0	0	0	0	2	2	2	0	0	2	2	0	2	2	0	0	0	2	2	2	2	0	0	0	0	0	2	2
2	2	0	0	0	0	0	2	0	0	0	0	0	0	0	0	2	2	0	0	0	2	2	2	2	2	2	0	2	2	0	0	0	0	0	2	0	0	0	0	0	0	0	2
2	0	2	2	2	0	0	2	0	0	2	2	0	0	0	0	0	2	0	0	0	0	0	0	0	2	2	0	2	2	0	2	0	2	2	2	0	2	0	0	0	2	0	2
2	2	2	2	2	2	0	2	0	0	2	2	0	2	0	0	0	0	0	0	2	2	2	0	2	2	2	0	2	2	0	2	0	0	0	0	0	0	0	0	0	0	0	2
2	2	0	0	0	0	0	0	2	0	0	0	0	0	0	0	0	0	0	0	0	0	0	0	0	2	1	0	0	2	0	0	0	0	0	0	0	0	2	0	0	0	0	2
2	2	2	2	2	2	2	2	2	0	2	2	2	2	2	0	2	2	2	0	2	2	2	2	2	2	2	0	2	2	2	2	2	2	2	0	2	2	2	2	2	0	0	2
2	0	0	0	2	0	0	0	2	0	0	2	0	0	0	0	2	2	0	0	2	2	2	0	0	2	2	0	2	2	0	0	0	0	0	0	2	0	0	0	0	0	2	2
2	2	0	0	0	0	0	0	2	0	0	0	0	2	0	0	2	2	0	0	2	2	2	0	2	2	2	0	2	2	0	0	0	0	2	0	0	0	0	0	0	0	0	2
2	2	0	0	2	0	2	0	2	0	0	2	0	2	0	0	2	2	0	0	2	2	2	0	0	2	2	0	2	2	0	0	0	2	0	0	0	0	0	0	0	2	0	2
2	2	0	2	2	2	0	0	2	0	2	2	0	2	0	0	0	0	2	0	2	2	2	0	2	2	2	0	2	0	0	0	0	2	2	0	0	2	0	0	0	0	2	2
2	2	0	0	2	0	2	0	0	0	0	2	1	1	1	1	0	0	2	0	2	2	2	0	2	2	2	0	2	2	0	2	0	2	0	0	2	0	0	0	0	0	2	2
2	2	0	2	2	2	2	2	0	0	2	2	0	2	0	0	2	2	0	0	2	2	2	0	2	2	2	0	2	2	0	0	0	0	0	0	2	0	0	0	0	0	0	2
2	2	0	2	2	2	0	0	0	0	2	2	0	0	0	0	2	2	0	0	2	2	2	0	0	2	2	0	2	2	0	0	0	2	2	0	2	0	0	2	2	0	2	2
2	2	0	2	2	2	2	2	0	0	2	2	2	2	0	0	2	0	0	0	0	2	2	2	0	2	2	0	2	2	2	2	0	2	0	0	0	0	0	0	0	2	0	2
2	2	0	2	2	2	0	0	2	0	2	2	0	2	0	0	2	0	0	0	0	2	2	0	0	0	2	0	2	2	0	2	0	2	0	0	2	0	0	0	0	0	0	2
2	2	0	0	0	2	0	2	2	0	0	2	0	0	0	0	2	0	0	0	2	2	2	0	0	2	2	0	2	2	0	0	0	0	0	0	0	0	0	0	0	0	0	2
2	2	0	0	0	2	0	0	2	0	0	1	0	0	0	0	2	0	0	0	0	0	2	0	2	2	2	0	2	2	0	0	0	2	0	0	0	2	0	2	0	0	2	2
2	0	0	2	2	2	0	2	0	0	1	2	0	0	0	0	0	2	0	0	2	2	2	2	0	2	2	0	0	0	0	0	0	0	2	0	2	2	0	0	0	2	0	2
2	2	0	2	2	2	0	0	2	0	1	1	0	2	0	0	0	0	0	0	2	2	2	0	0	2	2	0	2	2	0	0	0	2	2	0	2	2	0	0	0	2	2	2
2	0	0	0	0	0	0	0	0	0	0	0	0	0	0	0	0	0	0	0	0	2	2	0	0	2	2	0	0	2	2	0	0	0	0	0	2	2	0	0	0	0	2	2
2	2	0	0	2	0	0	0	0	0	0	0	0	0	0	0	0	2	0	0	0	2	2	0	2	2	1	0	1	2	2	0	0	2	2	0	0	0	0	0	0	0	0	2
2	0	0	0	2	0	0	0	0	0	0	2	0	0	0	2	0	2	2	0	2	2	2	2	2	1	0	0	2	2	2	2	0	0	0	0	0	0	0	0	0	2	0	2
2	0	0	0	0	0	0	0	2	0	0	0	0	0	0	0	0	0	0	0	0	2	2	0	0	2	2	0	1	0	0	0	0	2	2	0	2	2	2	0	0	2	0	2
2	2	0	0	2	2	0	0	2	0	0	0	0	2	0	0	0	2	0	0	2	0	0	0	0	2	1	0	1	0	0	2	2	0	0	0	2	2	0	2	0	0	0	2
2	2	0	2	2	2	0	0	0	0	2	2	0	2	0	0	0	0	0	0	2	2	2	0	2	2	2	0	1	2	0	0	0	0	0	0	0	0	0	0	0	0	0	2
2	2	2	2	2	2	2	2	0	0	2	2	2	2	0	0	2	0	0	0	2	2	2	2	2	2	0	0	2	0	2	0	2	0	0	0	0	2	0	0	0	2	0	2
0	2	0	0	2	0	0	0	2	0	0	2	0	0	0	0	2	2	0	0	2	2	2	0	2	2	2	0	2	2	0	0	0	0	0	2	0	2	0	0	0	2	2	2
2	0	0	0	0	0	0	0	2	0	0	0	0	0	0	0	0	2	0	0	0	0	2	0	0	2	2	0	2	0	0	0	0	2	2	2	2	2	0	0	0	0	2	1
2	2	0	0	2	0	0	0	0	0	0	2	0	2	0	0	2	2	0	0	2	2	2	0	2	2	2	0	2	2	0	0	0	0	0	2	0	0	0	0	0	0	0	2
2	0	0	0	2	2	0	0	0	0	0	2	0	0	0	0	2	0	0	0	2	2	2	0	0	2	2	0	2	2	0	0	0	2	2	2	2	2	0	0	0	2	2	2
2	2	0	2	2	2	2	0	2	0	2	2	1	1	1	1	2	2	2	0	2	2	2	2	2	2	2	0	2	2	2	2	2	0	0	0	0	0	0	0	0	2	0	2
2	2	2	2	2	2	2	2	2	2	2	2	2	2	0	0	2	2	0	0	2	2	2	2	2	2	2	0	2	2	2	2	2	0	0	0	0	0	0	0	0	0	0	2
2	2	0	2	2	0	0	0	0	2	0	2	0	0	0	0	0	0	0	0	0	0	0	0	0	2	2	0	0	2	2	0	0	2	2	0	2	2	2	2	0	0	2	2
2	0	0	0	2	0	0	0	0	0	0	2	0	0	0	0	0	0	0	0	2	0	2	0	0	2	2	0	0	0	0	0	0	2	2	0	0	0	0	0	2	0	0	2
2	2	0	0	2	2	2	0	2	2	0	2	2	2	0	0	2	0	0	0	2	2	2	2	2	2	2	0	2	2	2	2	2	0	0	0	0	0	0	0	2	0	0	0
2	2	0	0	2	2	0	0	0	0	0	2	0	0	0	0	0	0	2	0	0	0	2	0	0	1	2	0	2	0	2	0	0	2	0	0	0	0	0	0	0	0	2	2
2	2	0	2	2	2	2	2	0	0	2	2	2	2	0	0	0	0	2	0	0	2	2	2	2	2	2	0	2	2	2	2	0	0	0	0	0	0	0	2	0	0	0	2
0	0	2	0	2	0	0	0	0	0	0	2	0	0	0	0	0	0	0	0	0	0	2	2	0	2	2	0	0	0	2	0	0	2	0	0	2	2	0	2	0	0	0	2
2	0	0	0	2	0	0	0	0	0	0	2	1	1	1	1	2	2	0	0	2	2	2	0	2	1	2	0	1	2	0	0	2	0	0	0	0	0	0	2	0	0	0	2
2	0	0	0	0	0	0	0	0	0	0	0	0	0	0	0	0	0	0	0	0	2	2	0	0	2	0	0	0	2	0	0	0	2	0	0	2	2	2	2	0	0	2	2
2	0	0	2	0	0	0	0	2	2	2	0	1	1	1	1	0	0	0	0	2	2	2	0	0	2	0	0	0	0	0	2	0	0	0	0	0	0	0	0	0	0	0	2
2	2	0	2	2	2	2	0	0	0	2	2	1	1	1	1	0	0	0	0	2	2	2	0	0	2	0	0	0	2	0	0	0	2	0	0	0	2	0	0	2	0	2	0
2	2	0	2	2	2	2	2	2	2	2	2	0	2	0	2	0	0	0	0	2	2	2	2	2	2	2	0	2	2	2	2	2	0	0	0	0	0	0	0	0	0	0	2
2	2	0	0	2	0	2	0	2	0	0	2	0	0	0	0	0	2	0	0	2	2	2	0	2	2	2	0	1	0	2	0	0	0	0	2	0	0	0	0	0	2	0	2
2	2	0	0	2	0	0	2	0	0	0	1	0	0	0	0	2	0	0	0	2	0	0	0	2	1	1	0	2	2	2	0	0	2	2	0	0	0	2	2	0	0	0	1
2	2	0	2	2	0	2	0	2	2	2	2	0	0	0	0	0	2	0	0	2	2	2	2	2	2	1	0	1	2	2	0	0	0	0	0	0	0	0	0	0	0	0	1
2	2	0	2	2	0	0	0	2	0	2	2	0	0	0	0	0	0	0	0	0	0	2	2	0	0	1	0	2	2	2	0	0	0	0	0	0	0	0	2	0	2	2	2
2	2	2	2	2	2	2	2	2	2	2	2	2	0	2	0	0	2	0	0	2	2	2	2	2	2	2	0	2	2	2	2	2	0	0	0	0	0	0	0	0	0	0	2
2	2	0	2	2	0	2	2	2	0	2	2	2	2	0	0	2	2	0	0	2	2	2	2	2	2	1	0	2	2	2	2	0	2	0	0	0	0	0	2	0	0	0	2
2	2	0	2	2	0	0	0	0	0	2	2	0	0	0	0	0	0	2	0	0	2	2	2	2	2	2	0	2	2	2	2	2	0	0	0	0	2	0	0	0	0	0	2
2	0	0	0	2	0	0	0	2	2	0	2	1	1	1	1	2	2	0	0	0	2	2	2	2	2	0	0	2	2	2	0	0	0	0	0	0	0	0	2	0	0	2	2
2	0	0	0	2	0	0	0	0	0	0	1	0	0	0	0	0	2	0	0	0	0	2	0	2	2	0	0	0	2	0	0	0	2	2	0	2	2	2	2	2	2	2	2
2	2	0	0	2	0	0	0	0	0	0	2	2	0	0	0	0	2	0	0	2	2	2	2	2	1	0	0	1	0	2	0	0	2	2	0	0	0	0	0	0	0	2	2
2	2	2	2	2	2	2	0	2	2	2	2	0	2	0	0	2	2	0	0	2	2	2	0	2	2	2	2	2	2	2	2	2	0	0	0	0	0	0	0	0	0	0	2
2	2	0	2	2	2	0	0	2	0	2	2	1	1	1	1	0	2	0	0	2	2	2	2	2	2	1	2	1	2	2	2	0	0	0	0	0	0	2	2	0	0	2	2
2	0	0	0	0	0	0	0	0	0	0	0	0	0	0	0	2	2	0	0	2	2	2	2	2	2	0	2	2	2	0	0	0	2	0	0	2	0	0	2	2	2	0	2
2	2	0	0	2	0	0	0	2	0	0	2	2	2	0	0	0	0	2	0	2	2	2	2	2	2	2	2	2	2	2	2	2	0	0	0	2	0	0	0	0	0	0	2
2	2	2	2	2	0	0	0	2	2	1	2	0	0	0	0	0	2	0	0	0	2	2	2	2	2	2	2	2	2	2	0	0	0	0	0	2	0	0	0	0	0	2	2
2	2	2	2	2	2	0	0	2	0	2	2	1	1	1	1	0	0	0	0	0	2	2	1	1	2	2	2	2	2	2	0	0	2	0	2	2	2	2	2	0	2	2	2
2	2	2	2	2	2	0	0	0	0	2	2	0	0	0	0	0	0	0	0	2	2	2	0	0	2	0	1	1	2	0	2	0	0	0	0	0	0	0	2	0	0	2	2
2	0	0	0	2	2	0	0	0	2	0	2	0	0	2	0	2	0	0	0	0	2	2	2	2	2	1	2	2	2	2	2	0	0	0	0	0	0	0	2	0	0	0	2
2	2	0	2	2	0	0	0	0	2	2	1	0	2	0	0	2	0	0	0	0	2	2	2	0	1	1	2	1	2	0	0	0	0	0	0	0	0	0	0	0	0	0	2
2	2	0	2	2	2	0	0	0	0	2	2	0	0	0	0	2	2	0	0	2	2	2	0	0	2	2	2	2	2	0	0	0	0	0	0	0	0	0	2	0	2	2	2
2	2	0	0	2	0	0	0	2	0	0	2	0	0	0	0	2	2	0	0	2	2	2	2	0	2	1	0	2	2	0	0	0	0	0	0	2	2	0	0	0	2	2	2
2	0	2	2	2	0	0	0	0	0	2	2	0	0	0	0	2	0	0	0	0	0	2	2	0	2	1	2	2	2	2	0	0	0	0	2	2	2	0	2	0	0	2	2
2	0	0	0	0	0	0	0	0	0	0	0	0	0	0	0	0	0	0	0	2	2	2	2	0	0	0	0	0	0	0	0	0	2	2	0	2	0	0	2	0	2	2	2
2	2	0	2	2	0	0	0	2	0	1	2	2	0	0	0	2	2	2	0	2	2	2	2	2	1	2	0	2	2	2	2	2	0	0	0	0	0	0	0	0	2	0	2
2	0	0	0	2	0	0	0	0	0	0	2	0	0	0	0	2	2	2	0	0	2	2	2	2	2	1	2	1	2	2	0	0	2	2	0	0	0	0	0	0	0	2	2
2	2	0	2	2	2	0	0	2	2	2	2	1	1	1	1	2	0	0	0	0	0	2	2	0	2	0	2	2	2	2	0	0	2	0	0	2	2	2	2	0	2	0	2
2	0	0	0	2	0	2	0	0	0	0	1	0	0	0	0	2	2	0	0	0	0	2	2	2	2	2	2	0	2	2	0	0	0	2	0	0	0	2	2	0	0	2	2
2	2	0	2	2	2	2	2	2	0	1	2	2	2	0	0	0	0	0	0	2	2	2	2	2	2	0	2	1	2	2	2	0	0	0	0	0	0	0	0	0	0	0	2
2	2	0	2	2	2	2	0	0	2	2	2	2	0	0	0	2	2	0	0	2	2	2	2	2	2	0	2	2	2	2	0	0	0	0	0	2	2	0	2	0	0	0	2
2	2	0	2	2	2	0	0	2	2	2	2	2	2	0	0	0	0	0	0	2	2	2	2	0	2	2	2	0	2	2	2	2	0	0	0	0	0	0	0	0	2	0	2
2	2	0	2	2	2	0	0	2	0	2	2	1	1	1	1	2	0	0	0	0	0	2	0	2	1	2	2	2	2	2	2	0	0	0	0	0	0	0	0	0	0	2	2
2	2	2	2	2	2	2	0	0	2	2	2	0	2	0	0	2	2	2	0	0	2	2	2	2	2	2	2	2	2	2	2	0	0	0	2	0	0	0	0	0	2	2	2
2	2	0	2	2	0	0	0	0	0	2	2	1	1	1	1	2	2	2	0	2	2	2	2	2	2	2	2	1	2	2	0	0	0	0	0	0	0	0	2	0	0	0	2
2	2	0	0	2	2	0	0	0	0	0	1	0	0	0	0	0	0	0	0	2	2	2	2	0	1	2	1	2	2	2	0	0	0	0	0	2	0	0	2	0	0	2	2
2	2	0	0	2	2	0	2	2	0	0	2	1	1	1	1	2	0	0	0	2	0	0	0	0	2	2	2	2	2	2	2	0	0	0	0	2	0	0	2	0	0	2	2
2	2	2	2	0	0	2	2	2	0	2	0	0	2	0	0	0	0	0	0	2	2	2	0	0	2	0	0	2	2	2	2	0	0	0	0	2	0	0	0	2	0	0	2
2	2	2	2	2	2	2	2	2	2	1	2	0	2	0	0	0	0	0	0	2	2	2	0	2	2	2	2	2	2	2	0	0	2	0	0	2	0	0	0	0	0	2	2
2	2	2	2	2	2	2	0	0	2	2	2	0	0	0	0	0	0	0	0	2	2	2	0	2	2	2	2	2	2	2	2	0	0	0	0	0	0	0	2	0	0	2	2
2	0	0	0	0	0	0	0	0	0	0	0	0	0	0	0	0	0	0	0	0	2	0	0	2	2	2	2	0	2	2	0	0	0	2	0	2	0	2	0	0	0	2	2
2	2	2	2	2	2	2	2	2	2	2	2	0	2	2	2	0	0	0	0	2	2	2	0	2	2	2	2	2	2	2	2	2	0	0	0	0	0	0	2	0	2	0	2
2	2	2	2	2	2	2	0	2	0	2	2	0	2	0	0	0	0	0	0	2	2	2	2	2	2	2	0	2	2	2	2	0	0	0	0	0	0	0	2	0	2	0	2
2	2	0	2	0	0	0	0	2	0	2	0	1	1	1	1	2	0	0	0	2	2	2	2	2	2	2	2	0	2	0	0	0	0	0	0	0	0	0	2	0	2	0	2
2	2	0	0	2	0	0	0	2	0	0	2	0	0	0	0	0	0	0	0	2	2	0	0	0	2	1	2	1	2	0	2	0	2	0	0	0	2	2	2	2	0	0	2
2	0	0	0	2	2	0	0	0	0	0	2	1	1	1	1	2	0	0	0	0	2	2	0	2	2	0	0	1	0	2	0	0	2	2	0	0	2	0	2	0	0	2	2
2	2	2	2	2	2	2	0	2	0	2	2	1	1	1	1	2	2	0	0	2	0	0	0	0	2	1	2	2	2	2	2	0	0	0	0	2	0	2	0	2	0	2	2
2	2	2	2	2	2	2	2	2	2	2	1	0	0	0	2	2	2	0	0	2	2	2	2	2	2	2	2	2	2	0	0	0	2	0	0	0	2	0	0	0	0	0	2
2	2	0	2	2	2	2	2	2	2	1	2	0	0	0	0	0	0	0	0	0	2	2	0	2	2	2	2	0	2	2	0	0	2	2	2	2	0	2	2	0	0	2	2
2	2	2	2	2	2	2	2	2	0	2	2	0	2	0	0	0	0	2	0	2	2	2	2	2	2	2	1	2	2	0	2	2	0	0	0	0	0	0	0	2	0	0	2
2	2	2	2	2	2	0	2	0	2	2	2	0	2	0	0	0	0	0	0	2	2	2	0	2	2	2	2	2	2	2	2	2	2	0	0	0	2	0	0	2	0	2	2
2	2	2	2	2	2	2	2	2	0	2	2	2	0	0	0	0	2	0	0	2	2	2	2	2	2	2	2	2	2	2	2	2	0	0	0	0	0	0	0	0	0	0	2
2	2	2	2	2	2	2	2	2	2	2	2	0	0	2	2	0	0	2	0	2	2	2	2	2	2	2	2	2	2	0	2	0	2	2	0	0	2	2	2	0	0	0	2
2	2	2	2	2	0	2	2	2	2	2	2	0	0	2	0	2	2	0	2	2	2	2	0	2	2	2	2	2	2	2	2	2	0	0	2	0	0	0	0	0	2	0	2
2	2	2	2	2	2	2	2	2	2	2	2	2	2	0	0	0	0	2	0	2	2	2	0	2	2	2	0	2	2	2	2	2	2	0	0	2	0	0	0	2	0	0	2
2	2	2	0	2	2	0	0	2	0	0	2	1	1	1	1	1	1	1	1	1	1	1	1	1	2	1	2	2	2	2	2	0	0	0	0	0	0	0	0	0	0	2	2
2	2	2	2	0	0	0	0	0	0	2	0	1	1	1	1	0	2	0	0	2	2	2	2	2	2	0	2	0	2	0	0	0	0	0	0	2	2	0	2	2	0	0	2
2	2	0	2	2	0	2	2	2	2	2	2	1	1	1	1	2	2	0	0	2	2	2	0	2	2	2	2	2	2	2	2	0	0	0	0	0	0	0	0	0	0	0	2
2	2	2	2	2	2	2	2	0	0	2	2	1	1	1	1	2	2	0	0	2	2	2	0	2	2	0	2	2	2	2	2	2	0	0	0	0	0	0	2	2	2	2	2
2	2	2	2	2	2	2	2	2	2	2	2	0	0	0	0	2	2	2	0	2	2	2	2	2	2	0	2	2	2	2	2	2	0	0	0	2	0	0	2	0	0	0	2
2	2	2	2	2	2	2	2	2	2	2	2	0	0	0	0	0	0	0	2	0	2	0	0	0	2	0	1	2	2	0	0	0	0	0	0	0	0	0	0	0	0	0	0
2	2	0	2	2	0	2	2	2	2	2	2	0	0	0	0	0	0	0	2	2	2	2	0	2	2	0	2	0	2	0	0	0	0	0	0	0	0	0	0	0	0	0	2
2	2	2	2	2	2	0	0	2	0	2	2	1	1	1	1	2	0	0	0	0	2	2	0	2	2	2	0	1	2	2	2	0	0	0	0	0	0	0	2	0	0	2	2
2	2	2	2	2	2	2	2	2	0	2	2	0	0	2	2	2	2	0	0	2	2	2	2	2	0	2	2	2	2	0	2	2	2	2	2	0	0	0	0	0	0	0	2
2	0	0	2	2	0	0	0	0	0	2	2	0	0	0	0	0	0	0	0	0	0	0	0	0	2	2	2	0	2	0	0	0	0	0	0	2	2	2	2	0	0	0	2
2	2	0	2	2	0	2	0	0	0	2	2	1	1	1	1	2	0	0	0	2	2	2	0	2	2	2	2	1	2	2	0	0	0	0	0	0	0	0	0	0	0	0	2
2	0	0	0	2	0	0	0	0	0	0	2	0	0	0	0	0	0	0	0	0	0	0	0	0	2	2	2	0	2	0	0	0	0	0	0	0	2	0	0	0	0	0	2
2	2	0	2	2	0	2	0	2	2	2	2	1	1	1	1	2	0	0	0	0	2	0	0	2	2	2	2	2	2	2	2	0	0	0	0	0	2	0	0	0	0	0	2
2	2	0	2	2	2	0	0	0	0	2	2	2	0	0	0	2	2	0	0	0	2	2	2	0	2	2	2	1	2	2	0	0	2	0	0	0	2	2	2	0	2	0	2
2	2	0	0	2	0	2	0	2	0	0	2	2	2	0	0	2	2	2	0	2	2	2	2	2	2	0	2	0	2	2	0	0	0	0	0	0	0	0	0	0	0	0	2
2	2	0	0	2	2	0	0	0	0	0	2	0	2	0	0	0	0	0	2	0	2	2	0	0	2	0	0	0	0	0	0	0	0	0	0	2	0	0	2	0	2	2	2
2	2	2	2	2	2	2	2	2	2	2	2	0	2	0	0	2	2	0	0	2	2	2	2	2	2	2	2	2	2	2	2	2	0	0	0	0	0	0	0	2	0	0	2
2	2	0	0	2	0	0	0	0	0	0	2	0	0	0	0	0	0	0	0	0	2	2	0	2	2	1	2	0	2	2	0	0	0	0	0	2	0	2	2	0	2	0	2
2	2	0	2	2	2	0	0	0	2	2	2	0	0	0	0	2	0	0	0	0	2	2	0	2	2	2	2	2	2	2	0	0	0	0	0	0	0	0	0	0	0	0	2
2	2	2	2	2	2	2	2	2	2	2	2	2	2	0	2	0	0	0	0	2	2	2	0	0	2	2	2	2	2	2	2	0	0	0	0	0	0	0	0	0	0	2	2
2	2	2	2	2	0	0	2	2	0	2	2	0	0	0	0	2	2	0	0	2	2	2	2	2	2	2	2	0	0	2	2	0	0	0	2	2	0	0	0	0	0	0	2
2	2	0	2	2	0	2	0	0	0	2	2	2	0	0	0	2	2	0	0	2	2	2	2	2	1	0	0	0	0	2	2	0	0	2	0	0	2	0	0	0	2	0	1
2	2	0	2	2	2	2	0	2	0	2	2	0	0	0	0	0	0	0	0	2	2	2	2	2	1	1	1	2	2	2	0	0	0	0	0	0	0	0	2	0	2	2	2
2	2	0	2	2	0	0	2	0	0	2	2	2	2	0	0	0	0	0	0	0	0	2	2	2	2	0	2	0	2	2	2	0	0	0	0	0	0	0	0	0	0	0	2
2	2	2	2	2	2	0	2	2	2	2	2	0	0	0	0	0	2	0	2	2	2	2	2	2	2	1	1	2	2	2	0	0	0	0	0	0	0	0	0	0	0	0	2
2	2	0	2	2	2	2	2	2	2	2	2	2	2	0	0	2	2	0	0	2	2	2	2	2	2	1	1	1	2	2	0	0	0	0	2	0	0	2	2	0	2	0	2
2	2	0	0	2	0	0	0	0	0	0	2	0	2	0	0	2	2	0	0	2	2	2	0	0	2	2	2	2	2	0	0	0	0	0	0	0	0	0	0	0	0	0	2
2	2	2	0	2	0	0	0	0	2	0	2	0	0	0	0	2	2	0	0	0	2	2	2	0	2	1	2	2	2	2	0	0	0	0	2	0	2	0	2	0	0	2	2
2	2	0	2	2	2	0	2	0	2	2	2	1	1	1	1	0	2	0	0	2	2	2	0	0	2	1	2	2	2	0	0	0	0	0	0	0	0	0	0	0	0	2	2
2	2	2	2	2	2	2	2	0	0	2	2	1	1	1	1	0	0	0	0	2	2	2	0	0	2	2	2	2	2	0	0	0	0	0	0	0	0	0	2	2	0	2	0
2	2	0	2	2	2	0	0	2	0	2	2	0	0	0	0	2	0	0	0	0	2	2	0	0	2	2	2	2	2	2	2	2	0	0	0	2	0	0	0	0	0	2	2
2	2	0	2	2	0	2	2	2	2	1	2	0	0	0	0	2	2	2	0	0	2	2	2	2	2	2	2	2	2	2	2	2	0	0	0	0	0	0	0	0	0	0	2
2	0	0	2	2	2	2	0	2	0	1	2	0	0	0	0	0	0	0	0	0	2	2	2	0	1	1	2	0	2	2	0	0	2	2	0	2	0	0	2	0	0	2	2
2	2	0	2	2	0	2	0	2	0	1	2	2	2	0	0	2	2	0	2	2	2	2	2	2	2	0	2	2	2	2	0	0	0	0	0	0	0	0	0	0	0	0	2
2	2	0	0	2	0	2	0	2	0	0	2	0	2	0	2	2	2	0	0	2	2	2	2	2	1	0	1	2	2	2	2	0	0	0	0	0	0	0	0	2	2	0	2
2	2	0	2	2	0	0	0	0	0	2	2	0	2	0	0	2	0	0	0	0	2	2	0	0	2	2	2	2	0	2	0	0	2	0	0	0	0	0	0	0	0	0	2
2	2	0	2	2	2	2	2	0	2	2	2	0	0	0	0	0	0	0	0	2	2	2	0	2	2	2	2	0	2	0	0	0	2	0	0	0	0	0	0	0	0	0	2
2	0	0	2	2	2	0	0	0	0	1	2	1	1	1	1	0	0	0	0	0	0	0	0	0	0	0	0	0	2	0	0	0	2	0	0	2	2	2	2	2	0	2	2
2	2	2	2	2	2	2	2	2	2	2	2	0	2	0	0	0	0	0	0	2	2	2	0	2	2	2	0	0	2	2	2	0	0	0	0	0	0	0	0	2	0	0	2
0	2	0	0	2	0	0	0	0	0	0	2	0	0	0	0	0	0	0	0	0	2	2	2	2	1	0	2	2	2	2	0	0	0	0	0	2	0	0	0	0	0	0	2
2	2	0	0	2	0	0	0	0	0	0	2	0	2	0	0	0	0	0	0	2	2	2	2	2	2	2	2	2	2	2	2	0	0	0	2	0	0	0	0	0	0	0	2
2	0	0	0	2	0	2	0	0	0	0	2	0	0	0	0	0	2	0	0	2	2	2	2	2	2	1	1	1	0	2	2	0	0	0	0	0	2	0	0	0	0	2	2
2	2	0	0	2	0	2	2	2	2	0	2	1	1	1	1	2	2	2	0	2	2	2	2	2	2	2	2	0	2	2	2	2	0	0	0	2	0	0	0	2	0	0	2
2	2	2	2	2	2	0	0	0	2	2	2	2	0	0	2	2	0	0	0	2	2	2	2	2	2	2	2	2	2	2	0	0	2	0	2	0	0	0	0	0	2	0	2
0	2	0	0	2	2	2	2	2	0	0	2	2	2	2	0	2	2	0	0	2	0	0	0	2	0	0	1	2	2	0	0	0	0	0	2	0	0	2	2	2	0	0	2
2	0	0	2	2	2	0	0	0	0	2	2	0	0	0	0	2	2	0	0	2	2	2	2	2	2	2	1	2	2	2	0	0	0	0	0	2	2	2	2	2	0	2	2
2	0	0	2	2	2	2	0	0	0	2	1	0	0	0	0	0	0	0	0	0	2	2	0	0	0	0	0	0	0	0	0	0	0	0	2	2	2	0	2	2	0	2	0
2	2	2	2	2	2	2	0	2	0	2	0	0	0	2	0	0	2	0	0	2	2	2	0	2	2	0	0	2	2	2	2	2	0	2	0	0	0	0	0	0	0	0	2
2	2	0	2	2	0	2	0	2	0	0	2	2	0	0	0	0	0	2	0	2	2	2	2	2	1	2	2	2	2	2	0	0	2	2	0	2	0	0	0	0	0	0	2
2	2	0	2	2	0	2	0	2	0	2	2	2	2	2	2	0	2	0	0	2	0	0	0	2	2	2	2	2	2	2	2	0	0	0	0	0	0	0	0	2	2	0	2
2	0	0	0	2	0	0	0	0	0	0	2	0	0	0	0	2	0	0	0	0	2	2	0	0	1	1	1	1	2	0	0	0	0	0	0	0	0	0	0	0	0	0	1
2	2	0	2	0	2	0	0	2	0	2	2	2	0	0	0	2	2	0	0	2	2	2	2	2	1	0	1	2	2	0	0	0	0	0	0	0	0	0	0	0	0	0	2
2	2	0	2	0	0	0	0	0	0	2	0	0	0	0	0	0	0	0	0	2	2	2	0	0	2	0	0	0	2	2	2	2	0	0	0	2	2	0	0	2	0	0	0
0	2	2	2	0	0	0	0	0	0	2	0	1	1	1	1	1	1	1	1	1	1	1	1	1	0	0	1	0	0	2	0	0	0	0	2	0	0	0	2	0	2	0	0
2	2	0	0	2	0	2	0	0	0	0	2	0	0	0	0	2	2	0	0	0	2	2	2	2	2	1	2	1	2	2	0	0	0	0	2	2	0	2	2	0	0	2	2
2	2	2	2	2	2	2	2	2	2	2	2	0	0	0	0	0	2	0	0	2	2	2	2	0	2	0	2	2	2	2	0	0	0	0	0	2	0	0	2	0	2	0	2
2	2	2	2	2	2	2	2	2	2	2	2	0	0	2	0	0	2	0	0	2	2	2	2	2	2	2	2	2	2	2	2	2	0	0	0	0	0	0	0	0	0	2	2
2	2	2	2	2	2	2	2	2	2	2	2	2	2	0	2	2	2	2	2	2	2	2	2	2	2	2	2	2	2	2	2	2	0	0	0	0	0	0	0	0	0	0	2
2	2	0	2	2	0	0	0	0	0	1	0	1	1	1	1	0	2	0	0	0	2	2	2	2	2	2	2	2	2	2	0	0	0	0	0	0	2	0	0	0	2	2	2
2	0	0	2	2	0	0	0	2	0	1	2	0	0	0	0	0	0	0	0	0	0	2	2	0	0	0	0	0	2	2	0	0	2	0	0	0	0	0	0	0	0	0	2
2	2	0	0	0	0	0	0	2	0	0	0	0	0	0	0	0	0	0	0	2	0	2	0	0	2	1	2	2	2	0	0	0	0	0	0	0	0	0	0	2	0	2	2
2	2	2	2	2	2	2	2	2	2	2	2	0	2	0	0	0	0	0	0	0	0	0	0	2	2	2	2	2	2	0	2	2	2	2	0	0	0	0	0	0	0	0	2
2	2	2	2	2	0	2	0	2	0	2	2	0	0	0	0	2	2	0	0	2	2	2	0	0	2	2	2	2	2	0	2	0	0	0	0	0	0	0	0	0	0	0	2
2	2	0	2	2	2	0	0	0	2	1	2	0	0	0	0	2	0	0	0	0	2	2	2	2	2	2	2	2	2	2	0	0	0	0	0	0	0	2	0	0	0	2	1
2	2	0	2	2	2	0	0	0	0	2	2	0	0	0	0	2	2	0	0	2	2	2	2	2	2	1	2	2	2	2	0	0	0	0	0	0	0	0	0	0	0	2	2
2	2	0	2	2	0	2	0	2	2	2	2	0	0	0	0	2	2	0	0	2	2	2	2	2	2	2	2	2	2	2	2	2	0	0	0	2	2	0	0	2	0	2	2
2	0	0	0	2	2	0	0	0	0	0	2	0	0	0	0	2	0	0	0	0	0	2	0	0	2	0	0	0	2	0	0	0	0	2	2	0	0	2	2	0	0	0	2
2	0	0	0	0	0	0	0	0	0	0	0	0	2	0	2	0	0	0	0	2	2	2	0	0	0	0	0	0	0	0	2	0	0	0	2	0	0	0	0	0	2	0	2
2	2	0	0	2	0	2	0	0	0	0	2	0	0	0	0	2	2	2	0	2	2	2	2	0	2	0	0	1	2	2	0	0	0	0	2	2	0	2	0	0	2	2	2
2	0	0	0	2	2	0	0	0	0	0	2	0	0	0	0	0	0	0	0	2	0	0	0	0	1	1	2	1	2	2	0	0	2	2	0	2	0	2	2	0	2	2	2
2	2	0	2	0	0	0	0	0	0	2	0	0	2	0	0	2	0	2	0	2	2	2	0	2	2	0	1	2	0	0	0	2	0	0	2	0	2	0	0	0	0	2	2
2	2	2	2	0	0	0	0	0	0	2	0	2	2	0	0	0	0	2	0	0	0	0	2	0	2	0	2	2	2	2	0	0	0	0	0	0	0	0	0	0	0	0	2
2	0	0	0	0	0	0	0	2	0	0	0	1	1	1	1	2	2	2	0	2	2	2	2	0	2	2	2	1	2	2	2	2	0	0	0	0	0	0	0	0	0	0	2
0	0	0	0	0	0	2	2	2	0	0	0	0	0	2	0	0	0	2	0	0	0	0	0	0	2	2	1	2	0	2	2	2	2	0	0	0	0	0	0	0	0	2	2
2	2	0	0	2	0	0	0	2	0	0	2	0	2	0	0	0	0	2	0	2	2	2	2	2	2	2	2	2	2	2	2	0	2	2	0	2	0	0	0	2	0	0	2
2	2	2	2	2	2	2	0	0	0	2	0	2	2	2	2	2	0	0	0	2	0	0	2	0	2	2	0	0	2	2	2	2	2	2	2	2	2	2	2	2	0	0	2
2	2	0	2	2	0	0	0	2	0	2	2	2	2	0	0	2	2	2	0	2	2	2	2	2	2	2	2	2	2	2	2	2	0	0	0	0	0	0	0	0	0	0	2
2	2	2	2	2	2	0	0	2	0	2	2	0	2	0	0	0	0	0	2	2	2	2	2	0	1	2	2	2	0	2	2	2	0	0	0	0	2	0	0	0	0	0	2
2	2	2	2	2	0	0	0	0	0	2	0	2	0	0	0	2	2	0	0	0	0	0	2	0	2	1	1	2	0	0	0	2	0	0	0	0	0	0	0	0	0	0	2
2	0	0	0	2	0	0	0	2	0	0	2	0	2	0	0	0	0	2	0	0	0	0	2	0	2	2	2	2	2	2	0	2	0	0	0	0	0	0	0	0	0	0	2
0	0	0	2	2	0	0	2	2	0	2	2	0	2	2	0	0	0	2	0	2	2	2	2	2	2	2	2	2	2	2	2	2	2	2	0	2	2	2	2	2	0	2	2
2	2	2	2	2	2	2	0	0	0	2	2	0	0	2	0	2	2	2	0	0	2	2	2	2	2	0	2	2	2	2	0	0	2	2	2	2	2	0	0	0	0	0	2
2	2	2	2	2	2	2	0	0	0	2	2	0	0	0	0	2	2	0	0	2	2	2	2	2	2	1	2	1	2	2	2	0	0	0	0	0	0	2	2	0	0	2	2
2	2	2	2	2	0	2	2	2	0	2	2	1	1	1	1	2	2	0	0	2	2	2	2	2	2	2	2	1	2	2	2	0	0	0	0	0	0	0	2	0	2	0	2
2	0	0	0	0	0	0	0	0	0	0	0	2	2	0	2	1	1	1	1	1	1	1	1	1	2	0	0	2	2	2	2	2	0	0	0	0	2	0	0	0	0	0	2
2	0	0	0	0	0	0	0	0	0	0	0	0	0	2	0	0	2	0	0	0	0	2	0	0	2	0	1	1	0	2	0	0	0	0	0	0	2	0	0	0	0	0	0
2	2	2	2	2	2	2	2	2	0	2	2	1	1	1	1	2	2	2	0	2	2	2	2	2	2	2	2	1	0	2	2	2	0	0	0	0	0	0	0	2	0	0	0
2	0	0	2	2	2	0	0	2	0	2	2	0	2	0	0	0	0	0	0	0	2	0	2	0	0	0	0	0	2	0	2	0	2	2	0	2	2	2	2	2	0	2	0
2	2	0	0	0	0	0	0	0	0	0	0	0	0	0	0	0	2	0	0	0	2	2	0	0	2	2	0	1	2	0	0	0	0	0	0	0	0	0	0	0	0	0	2
2	2	2	2	2	2	2	2	2	2	2	2	1	1	1	1	0	0	2	0	0	0	0	2	0	2	2	2	2	0	2	2	2	0	0	0	0	0	0	0	0	0	0	2
0	0	0	2	2	0	0	0	0	0	2	2	0	2	0	0	2	0	0	0	0	0	0	0	0	2	0	0	1	2	0	0	0	2	0	0	0	0	0	0	0	0	0	2
2	2	2	2	2	2	2	2	2	2	2	2	2	2	2	2	0	0	0	2	0	2	0	2	2	2	0	0	0	0	2	2	2	2	2	2	2	2	2	2	2	2	2	0
2	2	0	2	2	0	0	0	0	0	2	2	0	2	0	2	2	0	0	2	2	2	2	2	0	2	2	2	0	0	0	2	2	2	0	0	2	2	0	0	2	0	0	1
2	2	2	2	2	2	2	2	0	2	2	2	2	2	2	0	2	0	0	0	0	2	2	2	2	2	0	0	2	0	2	2	2	0	0	0	2	0	0	0	0	0	0	0
2	2	0	0	2	0	0	0	2	0	0	2	1	1	1	1	0	0	0	0	2	2	2	2	0	2	2	2	1	2	2	2	2	0	0	0	0	0	0	0	2	2	0	2
2	2	2	2	2	2	2	0	2	2	2	2	2	2	0	2	2	2	0	0	2	2	2	2	2	0	0	1	2	2	2	2	2	2	2	2	2	2	2	0	2	0	0	2
2	0	0	0	2	0	0	0	2	0	0	2	2	0	2	0	0	0	0	0	2	0	0	2	2	2	0	0	2	0	2	2	2	0	2	2	0	0	0	0	0	0	0	1
2	0	0	0	2	0	0	2	2	0	0	2	1	1	1	1	0	0	2	0	2	0	2	0	0	0	0	1	1	0	2	0	0	0	0	0	2	0	0	0	0	2	0	1
2	2	0	2	2	0	0	0	2	0	2	2	0	2	0	0	0	0	2	0	2	0	0	2	2	2	2	2	2	0	2	2	2	0	0	0	0	0	0	0	0	0	0	2
2	2	0	2	2	2	2	2	0	0	2	2	0	0	0	0	2	2	0	2	2	2	2	0	2	2	0	2	0	2	2	0	0	0	0	0	0	0	0	0	0	2	0	2
2	2	0	2	0	2	2	2	0	0	2	2	2	2	2	0	0	2	0	2	2	2	2	2	2	2	1	2	0	2	0	0	0	2	0	0	0	0	0	0	0	0	0	2
2	2	2	2	2	0	2	2	2	0	2	2	2	0	0	0	0	0	0	0	2	2	2	2	0	2	2	2	2	2	2	2	2	0	0	0	0	0	0	0	0	0	0	2
2	2	2	2	2	2	2	2	2	2	2	2	1	1	1	1	2	2	2	0	2	2	2	2	2	1	0	0	0	0	0	0	0	0	0	0	0	0	0	0	0	0	0	0
2	0	0	0	2	2	0	0	2	0	0	2	2	2	0	0	2	0	0	0	0	2	0	2	2	2	1	1	1	2	2	2	2	0	0	0	0	0	0	0	0	0	0	1
2	2	0	2	0	0	2	2	2	0	2	0	0	2	0	0	0	0	0	0	0	0	0	0	0	0	0	0	0	0	0	0	0	0	0	0	0	0	0	0	0	0	0	0
2	0	0	0	0	0	0	0	0	0	0	0	0	0	0	0	0	0	0	0	0	0	0	0	0	0	0	0	0	0	0	0	0	0	0	0	0	0	0	0	0	0	0	0
2	2	0	2	2	0	0	0	2	0	2	2	0	0	0	0	0	0	2	0	0	0	2	2	2	2	2	2	0	2	2	2	0	0	0	0	0	0	2	0	0	2	2	2
2	2	0	2	2	2	2	2	2	0	2	2	2	2	2	0	0	0	0	2	2	2	2	2	2	2	2	2	2	2	2	2	2	0	0	0	0	0	0	0	2	0	0	0
2	2	2	0	2	0	2	0	2	0	0	2	0	0	0	0	0	0	2	0	0	0	2	2	2	2	2	2	2	2	2	2	0	0	0	0	0	0	0	2	0	0	2	1
2	2	2	0	0	2	0	2	2	0	0	2	2	0	0	0	0	0	0	0	2	2	2	2	2	2	0	0	2	2	2	0	0	0	0	0	0	0	0	0	0	0	0	2
2	0	0	2	2	2	0	0	0	0	1	1	0	0	0	0	0	0	0	0	0	2	2	0	0	1	0	0	0	2	2	0	0	0	0	0	2	2	2	2	0	0	2	2
2	0	2	0	2	2	0	0	2	0	0	1	0	0	0	0	2	2	0	0	2	2	2	2	2	2	0	0	0	0	0	0	0	0	0	0	0	0	0	0	0	0	0	0
0	2	0	2	0	0	0	0	2	0	2	0	1	1	1	1	0	0	2	0	0	0	0	2	0	2	2	2	2	0	0	2	0	2	2	0	2	2	0	0	0	0	0	2
2	2	2	2	2	0	2	2	0	0	2	2	2	2	0	0	2	2	2	0	2	2	2	2	2	1	1	1	2	2	2	2	0	0	0	0	0	0	2	2	0	0	0	2
2	2	2	2	2	2	2	2	2	2	2	0	2	2	2	2	2	2	2	2	2	2	2	2	2	2	1	1	1	2	2	2	2	0	0	0	0	0	0	0	0	0	0	0
0	0	0	0	2	0	0	0	0	0	0	2	1	1	1	1	1	1	1	1	1	1	1	1	1	2	0	0	1	0	0	0	0	0	0	0	2	0	0	0	2	0	0	2
2	2	2	2	2	2	2	2	2	2	2	2	2	0	2	0	2	0	0	0	2	2	2	2	2	2	2	2	2	2	0	2	2	0	0	0	0	0	0	0	2	0	0	2
2	2	2	2	2	2	2	2	2	2	2	2	0	2	0	0	0	0	0	0	2	2	2	0	2	2	0	0	2	2	2	2	0	0	0	0	0	2	0	0	0	2	0	2
2	2	0	2	0	2	0	2	2	2	2	2	1	1	1	1	0	2	0	0	2	2	2	2	2	2	2	2	1	2	0	0	0	0	0	2	0	0	0	0	0	2	0	2
2	2	0	0	2	0	0	0	0	0	0	2	2	2	2	2	0	0	2	0	2	0	0	2	0	2	2	2	2	2	2	2	2	0	0	0	0	0	0	0	0	0	0	2
2	2	2	2	2	0	2	2	2	2	2	2	0	2	0	0	2	2	0	2	0	2	2	2	2	2	2	2	2	2	2	2	2	0	0	0	0	0	0	0	0	2	2	2
2	2	2	2	2	2	2	2	2	2	2	2	0	0	0	0	0	0	0	0	2	2	2	2	2	2	1	0	2	2	2	2	0	0	0	0	0	0	0	0	0	0	2	2
2	0	0	2	2	2	0	0	0	0	2	2	2	0	0	0	2	0	0	0	0	0	0	2	2	0	0	2	1	2	0	0	0	0	0	2	0	0	2	2	2	0	2	0
2	2	0	2	2	0	0	0	2	0	0	1	0	0	0	0	2	0	0	0	2	2	2	2	0	2	0	0	0	0	0	0	0	0	0	0	0	0	0	0	0	0	0	0
0	0	0	0	2	0	0	0	0	0	0	1	0	0	0	0	0	2	0	0	0	2	2	2	2	2	0	0	0	2	2	0	0	0	0	0	0	0	0	0	0	0	0	0
2	2	0	2	2	0	0	2	2	2	2	2	2	2	0	0	0	0	0	0	0	2	2	2	2	2	0	0	0	0	0	0	0	0	0	0	0	0	0	0	0	0	0	0
2	0	0	2	2	0	0	2	0	0	2	2	1	1	1	1	0	0	0	0	0	2	0	1	1	1	0	0	0	0	0	0	0	0	0	0	0	0	0	0	0	0	0	0
2	0	2	0	2	0	0	0	2	0	0	2	0	0	0	0	0	0	2	0	2	0	0	0	0	2	2	2	0	2	0	0	0	0	0	0	0	0	0	0	0	2	0	2
2	2	0	2	2	2	2	2	2	2	2	2	0	2	0	0	2	2	0	0	2	2	2	2	2	2	2	0	2	0	0	0	0	0	0	0	0	0	0	0	0	0	0	0
2	0	0	0	2	0	0	0	0	0	0	2	0	0	0	0	0	2	0	0	0	2	0	1	1	0	0	0	0	0	0	0	0	0	0	0	0	0	0	0	0	0	0	0
2	2	0	0	2	0	0	0	0	0	0	2	2	0	2	0	0	0	0	0	0	0	0	0	0	0	0	0	0	0	0	0	0	0	0	0	0	0	0	0	0	0	0	0
2	2	0	2	2	2	0	0	0	0	2	2	0	0	0	0	2	2	0	0	2	2	2	0	0	2	2	2	2	2	0	0	0	0	2	0	0	0	0	0	0	0	0	2
2	2	2	2	2	2	2	2	2	0	2	2	0	0	0	0	2	2	0	0	2	2	2	0	2	2	2	0	2	2	2	2	2	0	0	0	0	0	0	0	0	0	0	2
2	2	0	0	0	0	0	0	0	0	0	0	1	1	1	1	0	0	0	0	0	0	0	0	0	2	1	2	2	2	2	0	0	2	2	2	0	0	0	2	0	0	0	2
2	2	2	2	2	0	0	0	0	0	2	2	0	2	0	0	0	0	0	0	2	2	2	0	0	0	2	0	1	2	2	2	2	0	0	0	0	0	0	2	0	0	0	2
2	2	0	2	2	2	0	0	0	0	2	2	1	1	1	1	0	2	0	0	2	2	2	2	2	1	1	2	1	2	2	2	0	2	0	0	0	0	0	0	0	0	0	2
2	2	0	0	2	2	2	0	2	0	0	2	0	0	0	0	0	0	0	0	2	2	2	0	0	2	0	1	1	0	0	0	0	0	0	0	0	0	0	0	0	0	0	2
2	0	0	0	2	2	0	0	2	0	0	2	0	2	0	0	2	2	0	0	2	2	2	0	0	2	0	2	2	2	0	0	0	2	2	2	0	0	0	2	0	0	2	2
2	2	2	2	2	0	0	0	2	2	2	2	0	0	0	0	0	0	0	0	0	2	2	0	2	2	2	2	2	2	0	2	0	0	0	2	0	0	0	2	0	0	0	2
2	2	0	0	2	2	2	0	2	0	0	2	1	1	1	1	0	0	0	0	2	2	2	0	2	2	2	2	1	2	0	0	0	2	2	0	0	0	0	0	0	0	2	2
0	0	0	0	2	2	0	0	0	0	0	2	0	0	0	0	0	0	0	0	0	0	0	0	0	0	0	0	0	0	0	0	0	0	0	0	0	0	0	0	0	0	0	0
2	2	0	0	2	2	0	0	0	0	0	2	0	0	0	0	0	0	0	0	2	2	2	0	0	0	0	1	2	2	0	0	0	0	2	0	0	0	0	2	0	0	0	2
2	2	2	2	2	2	0	0	0	2	0	0	1	1	1	1	2	0	0	0	2	0	0	2	0	2	0	1	2	0	0	0	0	0	0	2	0	0	0	0	0	0	0	2
2	2	2	2	0	0	2	2	2	0	2	0	1	1	1	1	0	0	0	0	0	2	2	2	2	0	1	1	1	2	2	0	0	0	0	0	0	0	0	2	0	0	0	2
2	2	2	2	0	0	0	0	0	0	2	0	2	2	0	2	0	0	2	0	2	2	2	2	2	2	2	2	2	0	0	0	0	0	0	0	0	0	0	0	0	0	0	0
2	2	0	0	0	0	0	0	0	0	0	0	0	2	0	0	0	0	2	0	0	0	0	2	0	0	1	1	1	0	0	0	0	0	0	0	0	0	0	0	0	0	0	0
2	0	0	0	2	0	0	0	2	0	0	2	1	1	1	1	0	0	2	0	2	0	0	2	0	0	2	1	1	2	2	2	2	0	0	0	0	0	0	0	0	0	0	0
2	2	0	2	0	2	0	0	0	0	2	2	1	1	1	1	0	0	0	0	0	0	0	0	0	0	0	0	0	0	0	0	0	0	0	0	0	0	0	0	0	0	0	0
2	0	0	2	2	0	0	2	0	0	2	2	1	1	1	1	0	0	0	0	0	0	0	0	0	0	0	0	0	0	0	0	0	0	0	0	0	0	0	0	0	0	0	0
2	2	0	2	0	0	0	2	0	0	2	0	0	0	0	0	0	0	0	0	2	2	2	0	0	1	1	1	2	0	0	0	0	0	0	0	0	0	0	0	0	0	0	0
2	2	0	0	2	2	2	0	0	2	0	2	0	2	0	0	2	2	2	2	0	2	2	0	2	2	2	2	2	0	0	0	0	0	0	0	0	0	0	0	0	0	0	0
2	0	2	0	2	0	0	2	2	2	0	0	1	1	1	1	0	0	2	0	2	2	2	0	2	2	2	0	0	0	0	0	0	0	0	0	0	0	0	0	0	0	0	0
2	2	2	2	2	2	0	2	0	0	2	2	0	2	0	2	2	2	2	0	2	2	2	0	2	2	0	0	0	0	0	0	0	0	0	0	0	0	0	0	0	0	0	0
2	2	0	2	2	0	2	0	2	0	2	2	1	1	1	1	2	0	0	0	2	2	2	2	2	2	2	2	2	0	0	0	0	0	0	0	0	0	0	0	0	0	0	0
0	0	0	0	0	2	0	0	0	0	0	1	1	1	1	1	0	0	0	0	0	0	0	0	0	0	0	0	0	0	0	0	0	0	0	0	0	0	0	0	0	0	0	0
2	2	0	2	2	2	2	2	2	0	2	2	2	2	2	2	0	0	0	0	0	0	0	0	0	0	0	0	0	0	0	0	0	0	0	0	0	0	0	0	0	0	0	0
0	2	0	0	0	0	0	2	0	0	0	0	0	0	2	0	0	0	0	0	0	0	0	0	0	2	2	2	2	2	0	0	0	0	0	0	0	0	0	0	0	0	0	0
0	2	0	0	2	2	0	0	2	0	0	1	1	1	1	1	2	2	0	0	2	2	2	0	0	2	0	0	0	2	0	0	0	0	0	0	0	2	0	0	0	0	0	2
2	2	2	2	2	2	0	0	2	0	2	2	0	2	0	0	0	0	0	0	2	2	2	0	2	2	1	2	0	2	2	2	2	0	0	2	0	0	2	0	0	0	2	2
2	2	2	2	2	0	0	2	2	0	2	2	1	1	1	1	2	2	0	0	2	2	2	0	0	2	2	2	2	2	2	2	0	0	0	0	0	2	0	0	0	0	0	2
2	2	2	2	2	2	2	2	2	0	2	2	0	2	2	0	2	2	0	0	2	2	2	2	0	2	2	2	2	2	2	2	2	0	0	0	0	0	0	0	0	0	0	2
2	0	0	0	2	2	0	0	0	0	0	2	0	0	0	0	2	2	0	0	0	2	2	0	2	1	0	0	0	2	2	2	0	0	0	0	0	0	0	0	0	0	0	2
2	2	0	0	2	2	0	0	0	0	0	2	0	0	0	0	0	0	0	0	0	0	0	0	0	2	0	0	2	0	0	0	0	0	0	0	0	0	0	0	0	0	0	1
2	2	0	0	2	0	0	0	0	0	0	2	1	1	1	1	2	2	0	0	2	2	2	0	0	2	0	0	2	2	2	0	0	0	0	0	0	0	0	0	0	2	0	2
2	2	0	0	0	2	0	2	0	0	0	1	2	2	0	0	0	0	0	0	0	0	0	2	0	0	0	0	0	0	0	0	2	0	0	0	0	0	0	0	0	0	0	2
2	2	2	0	0	2	0	0	2	0	0	1	0	2	0	2	0	0	0	0	2	2	2	0	2	1	0	2	2	2	0	2	0	0	0	0	0	0	0	2	2	0	0	2
2	2	0	2	2	2	2	2	2	0	2	2	1	1	1	1	0	2	0	0	2	2	2	2	2	2	2	2	0	2	2	0	0	0	0	0	0	0	0	0	0	0	0	2
2	2	0	2	2	2	2	2	2	0	2	2	2	2	0	2	2	2	0	0	2	2	2	0	0	2	0	0	0	2	0	2	0	0	0	0	0	0	2	0	0	0	0	2
2	2	0	2	2	2	0	2	2	0	1	2	0	0	0	0	0	0	2	0	2	2	2	2	0	2	0	0	0	2	2	2	0	0	0	0	0	2	0	0	0	2	0	2
2	2	0	0	2	2	0	0	2	0	0	2	1	1	1	1	0	0	0	0	2	2	2	2	0	2	0	2	1	2	2	0	0	0	0	0	2	0	0	2	0	0	0	2
2	2	0	0	2	2	0	0	0	0	0	2	0	0	0	0	0	0	0	0	0	2	2	0	0	0	0	0	2	2	0	0	0	0	2	2	2	0	0	2	0	2	0	2
2	0	0	2	0	0	0	2	2	0	2	0	0	0	0	0	0	0	0	0	2	2	2	0	2	1	1	2	1	2	0	0	0	0	0	0	0	0	0	2	0	0	0	2
2	2	2	2	2	2	0	0	2	0	2	2	2	0	0	0	0	0	0	0	2	2	2	2	2	2	2	2	0	0	2	2	2	0	2	2	0	0	0	2	0	0	0	2
2	2	2	2	2	2	0	0	0	2	2	2	1	1	1	1	2	2	0	0	2	2	2	2	2	2	2	0	1	2	0	0	0	0	0	0	2	0	0	2	0	0	0	2
2	0	0	2	0	2	0	0	0	0	2	2	0	2	0	0	0	0	0	0	2	2	2	2	2	2	0	2	0	0	0	0	0	0	0	0	0	0	0	0	0	0	0	2
2	2	2	0	2	2	2	0	2	0	0	2	2	2	0	0	0	0	0	2	2	2	2	0	2	2	1	1	2	2	0	0	0	0	0	0	0	0	0	0	2	0	0	0
2	2	0	0	2	2	0	0	0	0	0	2	0	0	0	0	2	2	0	0	2	2	2	2	2	2	2	2	2	0	2	0	0	0	0	0	0	2	2	2	0	0	0	2
2	2	0	2	2	2	2	2	2	0	2	2	2	2	0	0	0	0	0	0	2	2	2	0	0	2	2	1	2	2	2	2	2	0	0	0	0	0	0	0	0	0	0	2
2	2	2	2	2	2	2	2	2	2	2	2	1	1	1	1	1	1	1	1	1	1	1	1	1	2	2	1	2	2	0	2	0	0	0	0	0	0	0	0	0	2	2	2
2	0	0	2	2	2	2	2	2	0	2	2	1	1	1	1	0	0	0	0	2	2	2	0	2	1	1	1	2	2	2	2	0	0	0	0	0	0	0	0	0	0	0	2
2	2	0	2	2	2	0	0	2	0	2	2	0	0	0	0	0	0	0	0	0	0	0	0	0	2	0	0	0	2	2	2	0	0	0	0	0	0	0	0	2	2	0	2
2	2	2	2	2	2	2	2	2	0	2	2	1	1	1	1	2	2	0	2	2	2	2	2	2	2	0	0	2	2	0	0	0	0	0	0	0	2	0	2	2	0	0	2
2	2	2	2	2	2	2	2	2	2	2	2	2	2	0	0	0	0	2	0	2	2	2	2	2	2	2	2	2	2	2	2	0	0	0	0	0	0	0	0	0	0	0	2
2	0	0	0	0	0	2	0	2	0	0	0	1	1	1	1	2	2	0	0	2	2	2	0	2	2	2	2	2	0	0	0	0	0	0	0	0	0	0	0	0	0	0	2
2	2	2	2	2	2	0	2	0	2	2	2	2	2	0	0	2	2	0	0	2	2	2	2	2	2	0	2	1	2	2	0	0	0	0	0	0	2	2	0	0	0	0	2
2	2	0	2	2	0	0	0	0	0	2	2	0	2	0	0	2	2	0	0	2	2	2	2	2	2	1	1	0	2	2	2	2	0	0	0	2	2	2	0	0	2	2	2
0	0	0	2	2	2	0	2	0	0	2	2	1	1	1	1	2	0	0	0	0	2	2	2	0	1	2	1	1	0	0	2	0	2	2	2	0	2	2	2	0	0	2	1
2	0	0	0	2	2	0	0	0	2	0	1	2	2	0	0	2	2	0	0	2	2	2	2	0	2	0	0	0	0	0	0	0	2	0	0	2	2	2	0	0	0	2	1
2	2	0	2	2	0	0	0	2	0	2	2	1	1	1	1	0	0	0	0	2	2	2	0	0	2	0	2	0	0	2	2	2	0	0	0	0	0	0	0	0	0	0	2
2	2	0	2	0	0	0	0	0	0	2	0	0	0	0	0	2	0	0	0	2	2	2	2	2	2	2	2	0	2	2	0	0	0	0	0	2	0	0	0	0	2	0	2
2	2	0	2	2	0	0	0	0	2	1	2	2	2	0	0	2	2	0	0	0	2	2	2	2	2	2	2	2	2	2	2	2	0	0	0	0	2	0	2	0	0	2	2
2	2	0	2	2	0	0	2	0	0	2	2	0	2	0	0	2	2	0	0	2	2	2	2	2	2	0	2	1	2	0	2	0	2	2	0	2	0	0	2	2	0	2	2
2	2	0	2	2	2	2	0	2	0	2	2	2	2	2	0	0	0	2	0	2	2	2	2	2	2	2	2	2	2	2	2	2	0	0	0	0	2	0	0	0	0	0	0
2	2	2	2	2	2	2	0	2	2	2	2	0	2	0	2	2	0	0	0	2	2	2	0	2	1	1	1	0	2	0	0	0	0	0	0	0	0	0	0	0	0	0	1
0	0	2	2	2	0	0	0	2	0	2	2	2	0	2	0	0	0	0	0	2	2	2	2	2	2	0	2	1	2	2	2	0	0	0	0	0	0	2	0	0	0	0	0
2	2	0	2	2	2	0	0	0	0	1	2	0	2	0	0	2	0	0	0	2	0	0	0	0	2	1	1	0	2	0	0	0	0	2	0	2	2	2	0	0	0	2	2
2	2	2	0	0	0	0	0	2	0	0	0	0	2	0	0	0	0	0	0	0	0	0	0	0	2	0	0	0	0	2	0	0	0	0	0	0	0	0	0	0	2	0	2
2	2	2	2	2	0	0	0	2	2	1	0	0	2	0	0	2	2	0	0	2	2	2	0	2	2	2	2	0	2	2	2	2	0	0	0	2	0	0	0	0	0	0	2
2	2	0	2	2	2	0	0	0	0	2	2	0	0	0	0	0	0	0	0	2	2	2	0	0	2	2	2	0	2	0	0	0	0	0	0	0	0	0	0	0	0	0	2
2	2	0	2	2	2	2	0	2	2	2	2	1	1	1	1	0	0	2	0	2	0	0	2	0	2	2	2	1	2	2	0	0	0	0	0	2	0	0	0	0	0	0	2
2	2	0	2	2	2	2	2	2	2	2	2	0	2	0	0	2	0	0	0	0	2	0	0	2	2	2	2	2	2	2	2	2	0	0	0	0	0	0	2	0	2	2	2
2	0	0	0	0	0	0	2	2	0	0	0	0	2	0	0	0	0	0	0	2	2	2	0	0	0	2	2	1	0	0	0	0	0	0	0	0	0	0	2	0	0	0	2
2	2	2	2	2	2	0	0	0	0	2	2	1	1	1	1	2	2	0	2	0	2	0	0	0	2	2	2	2	2	2	2	0	0	0	0	0	0	0	0	0	2	0	2
2	2	2	2	2	2	0	0	0	0	2	2	0	0	0	0	0	0	0	0	2	2	2	0	0	2	0	0	0	2	2	0	0	0	0	0	0	2	0	0	0	0	0	2
2	2	0	2	2	0	0	0	2	0	2	2	0	0	0	0	0	2	0	0	2	0	0	0	0	2	1	1	0	2	0	0	0	2	0	0	2	0	0	0	0	2	0	2
0	2	0	0	2	0	0	0	0	0	0	2	0	0	0	0	0	0	0	0	2	2	2	0	0	2	2	1	0	2	0	0	0	0	2	0	2	0	0	2	0	2	0	2
2	2	0	0	2	0	2	0	0	0	0	2	1	1	1	1	2	2	0	0	0	2	2	0	0	2	2	2	2	2	2	2	0	0	0	0	0	0	0	0	2	0	0	2
2	2	0	0	2	0	2	0	2	0	0	2	0	0	0	0	2	0	0	0	2	2	2	0	2	0	0	2	2	2	2	0	0	2	0	2	2	2	0	0	0	0	2	2
2	2	0	0	2	2	0	0	2	0	0	2	1	1	1	1	2	2	0	2	0	2	2	0	0	1	2	1	2	2	2	2	0	0	0	0	2	0	0	0	0	0	0	2
0	0	0	0	2	0	0	0	0	0	0	2	0	0	0	0	0	2	0	0	0	2	2	0	0	2	0	0	2	2	0	0	0	0	0	0	0	0	0	0	0	0	0	2
2	2	2	2	2	2	0	0	0	0	2	2	2	2	0	0	2	2	0	2	2	2	2	2	2	2	2	2	2	0	2	2	2	0	0	0	0	0	0	0	0	2	2	2
2	2	0	2	2	2	0	2	0	0	1	2	0	0	0	0	0	0	0	0	0	2	2	0	0	2	0	2	2	2	0	0	0	0	0	0	0	0	0	0	0	0	2	2
2	2	0	0	2	2	0	0	0	0	0	2	1	1	1	1	2	2	0	0	2	2	2	2	2	2	1	1	1	2	2	2	0	0	0	0	0	0	2	2	0	2	0	2
2	2	0	2	2	2	0	0	2	0	2	2	0	2	0	0	0	0	0	0	0	2	2	0	0	2	1	1	2	2	2	0	0	2	2	0	0	0	2	2	2	0	2	2
2	2	2	2	2	2	0	0	2	0	2	2	0	0	2	0	0	0	2	0	2	2	2	2	0	2	2	2	1	2	2	0	0	0	0	0	0	0	0	2	2	0	0	2
2	2	2	2	2	2	2	2	2	2	2	2	0	0	0	0	2	2	0	0	2	2	2	2	2	1	2	2	2	2	2	0	0	0	0	0	0	0	0	0	0	2	2	2
2	0	0	2	0	0	0	0	0	0	2	0	0	0	0	0	0	0	0	0	2	2	2	0	0	2	2	0	0	2	0	0	0	0	0	0	0	0	0	0	0	0	2	2
2	2	0	0	2	2	0	0	0	0	0	2	1	1	1	1	0	2	0	0	2	2	2	0	2	1	0	0	2	2	0	0	0	0	0	0	0	0	0	0	0	0	2	2
2	2	0	0	2	2	0	2	0	0	0	2	0	0	0	0	2	0	0	0	2	2	2	2	0	2	0	0	0	2	2	2	0	0	0	0	2	2	0	0	2	0	2	2
2	2	0	2	2	2	2	0	0	0	2	2	0	2	0	0	0	2	2	0	2	2	2	0	0	1	0	1	2	2	2	2	0	0	0	0	2	0	0	2	0	0	0	2
0	0	0	0	0	0	0	0	0	2	0	0	0	0	0	0	0	0	0	0	0	0	0	0	0	2	1	1	1	0	0	0	0	0	0	0	0	0	0	0	0	0	0	0
2	2	0	2	2	2	0	2	0	0	2	2	2	2	2	0	2	2	0	0	2	2	2	0	2	1	2	0	0	2	0	0	0	0	0	0	0	0	0	0	0	0	0	2
2	2	0	2	2	2	0	0	2	0	2	2	0	2	2	2	2	2	0	0	2	2	2	2	2	2	2	0	2	2	2	2	2	0	0	0	0	0	0	0	0	0	0	2
2	2	0	2	0	2	0	2	0	0	2	2	0	2	0	0	0	2	0	0	2	2	2	0	2	1	1	1	2	2	0	2	0	0	0	0	0	2	0	0	0	0	0	2
2	2	0	0	2	2	0	2	2	0	0	0	1	1	1	1	2	2	0	0	2	2	2	0	0	1	1	1	0	0	0	0	0	0	0	0	0	0	0	0	0	0	0	2
2	2	0	2	2	2	0	0	2	0	1	2	1	1	1	1	2	2	0	0	2	2	2	0	0	2	2	2	1	2	2	0	0	0	0	0	0	0	0	0	0	0	0	2
2	2	0	2	2	2	0	0	0	2	2	2	2	2	0	2	2	2	0	0	2	2	2	2	2	2	2	2	2	2	2	2	2	0	0	0	0	0	0	0	2	0	0	2
2	2	0	0	2	2	0	0	0	0	0	2	0	0	0	0	2	2	0	0	2	2	2	0	0	2	0	0	1	2	0	0	0	0	2	0	0	0	0	0	0	0	0	2
2	2	2	2	2	2	2	2	2	0	2	2	1	1	1	1	0	0	0	0	0	0	0	0	0	1	0	1	1	2	0	0	0	0	0	0	0	0	0	0	0	0	0	2
2	2	0	0	2	2	0	0	0	0	0	2	1	1	1	1	0	0	0	0	0	0	0	0	0	1	0	0	2	2	0	0	0	0	0	0	0	0	0	0	0	0	0	2
0	0	0	0	0	0	0	2	0	0	0	0	1	1	1	1	0	0	0	0	0	2	0	0	0	1	2	2	1	0	0	2	0	0	0	0	0	0	0	0	0	0	0	2
2	2	0	2	2	2	0	0	2	0	2	2	0	2	0	0	2	2	2	2	2	2	2	2	2	0	0	0	2	2	2	2	2	2	0	0	2	2	2	2	2	0	0	2
2	0	0	2	0	0	0	2	0	0	2	0	0	2	0	0	0	0	0	0	0	0	0	0	0	2	0	1	0	0	0	0	0	0	0	0	0	0	0	0	0	0	0	2
2	2	0	0	2	2	0	0	0	0	0	2	1	1	1	1	2	2	0	0	0	2	2	0	0	2	1	1	1	2	2	0	0	0	0	0	2	0	2	2	0	0	0	2
0	0	0	0	2	2	0	0	0	0	0	2	0	0	0	0	0	0	0	0	0	0	0	2	0	0	0	2	0	2	0	0	0	0	0	0	0	0	0	0	0	0	0	2
0	2	0	0	0	0	0	0	0	0	0	0	1	1	1	1	0	0	0	2	2	2	2	0	0	0	0	0	1	2	0	0	0	0	0	0	0	0	0	0	0	0	0	2
2	2	0	0	2	0	0	0	0	0	0	2	0	0	0	0	0	0	0	0	0	2	2	0	0	0	0	1	1	0	2	2	2	0	0	0	2	0	0	0	0	2	0	2
2	0	0	0	2	2	2	0	2	2	0	2	0	0	0	0	0	0	2	0	2	2	2	0	0	2	1	1	2	2	2	2	0	0	2	2	2	2	0	2	2	2	0	2
2	2	2	2	2	2	0	0	2	0	2	2	1	1	1	1	2	2	0	0	2	2	2	0	2	1	2	2	2	2	2	2	0	0	0	0	0	0	0	0	0	0	0	2
2	0	0	0	2	2	0	0	0	0	0	2	1	1	1	1	2	2	0	0	2	2	2	0	2	1	1	1	1	2	0	0	0	0	0	0	0	0	0	0	0	0	0	2
2	0	2	2	2	2	2	2	2	0	2	2	0	2	0	0	2	2	0	0	2	2	2	2	2	2	2	2	2	2	0	0	0	0	0	0	2	0	0	0	0	2	2	2
2	2	2	2	2	2	2	2	2	0	2	2	0	0	0	0	0	0	0	0	2	2	2	2	2	2	2	2	2	2	2	0	0	0	0	0	0	0	0	0	0	0	0	2
2	2	2	2	2	2	0	0	2	0	2	2	1	1	1	1	2	2	0	0	2	2	2	0	2	2	1	1	1	2	0	0	0	0	0	0	0	0	0	0	0	0	0	2
2	2	0	2	2	2	2	0	2	0	2	2	2	2	0	0	2	2	0	0	2	2	2	2	0	2	0	2	1	2	0	2	0	0	0	0	2	0	0	0	0	0	0	2
0	2	0	0	2	2	0	0	2	0	0	2	2	2	0	0	0	0	0	0	0	0	0	0	0	0	0	0	2	0	0	0	0	0	0	2	0	0	0	0	0	0	0	2
0	0	0	0	0	0	0	0	2	0	0	0	0	2	0	0	0	0	2	0	2	0	0	2	0	2	2	2	0	2	0	0	0	2	0	0	0	0	0	0	0	0	0	2
2	2	0	2	0	0	0	0	0	0	2	0	2	2	0	0	1	1	1	1	1	1	1	1	1	1	0	0	1	0	0	0	0	0	0	0	0	0	0	0	0	0	0	2
0	0	0	0	0	0	0	2	0	0	0	0	1	1	1	1	0	0	2	0	2	0	0	0	0	2	1	1	2	2	2	2	2	0	0	0	0	0	0	0	0	0	0	2
2	2	0	2	2	2	2	0	2	2	0	2	0	0	0	0	0	2	0	0	0	2	2	0	0	2	1	1	0	0	2	0	0	2	2	2	2	2	2	2	0	0	2	2
2	0	0	0	0	0	2	2	0	0	0	0	0	0	0	0	2	0	0	0	2	2	2	0	2	1	1	1	1	2	0	0	0	0	2	2	0	2	0	2	2	0	2	2
2	2	2	2	2	2	0	0	0	0	2	2	2	0	0	0	0	0	0	0	0	2	0	2	0	2	2	2	0	2	0	0	0	0	0	0	0	0	2	0	2	0	0	0
2	2	2	2	2	2	2	2	2	0	2	2	1	1	1	1	0	0	2	0	2	2	2	2	0	0	0	0	1	2	0	0	0	0	0	0	2	0	0	0	0	0	0	1
0	0	2	2	2	2	2	2	0	0	2	2	1	1	1	1	2	2	0	0	2	2	2	0	2	2	0	0	2	0	0	0	0	0	2	0	0	0	0	2	0	0	0	2
2	2	0	2	2	2	2	0	2	0	2	2	0	0	0	0	0	0	0	0	2	2	2	0	2	2	2	2	2	0	2	0	0	2	0	0	0	0	0	0	2	0	0	2
2	2	2	2	2	2	2	2	2	0	2	2	1	1	1	1	2	2	0	0	2	2	2	0	2	1	1	1	2	2	2	2	0	0	0	0	0	0	0	2	0	0	0	2
2	2	0	0	2	0	0	0	2	0	0	2	0	2	0	0	0	0	0	0	2	2	2	2	0	0	0	0	0	2	0	0	0	0	0	0	0	0	0	0	0	0	0	2
2	2	2	0	2	2	0	0	2	0	0	2	2	2	0	0	0	0	0	0	0	0	0	2	0	0	0	0	2	0	2	0	0	0	0	0	0	0	2	2	0	0	0	2
2	2	2	2	2	2	2	2	2	0	2	2	2	2	0	0	0	0	0	0	0	0	0	2	2	0	0	0	2	2	0	0	0	0	0	0	0	0	0	0	0	0	0	2
2	2	0	2	0	2	0	0	0	2	2	2	1	1	1	1	0	2	0	0	0	0	0	2	2	0	2	2	2	2	0	0	0	0	0	0	2	0	0	2	0	0	0	2
2	2	2	2	2	2	2	2	2	2	2	2	2	2	2	2	2	2	0	0	2	2	2	2	2	0	0	0	2	2	2	2	2	0	0	0	0	0	0	0	0	2	0	2
0	0	0	0	0	0	0	0	2	0	0	0	0	0	0	0	0	0	0	0	0	0	0	0	0	0	1	1	0	0	0	0	0	0	0	0	0	0	0	2	2	2	0	2
2	2	0	0	2	2	0	0	2	0	0	2	2	0	0	2	0	0	2	0	2	2	2	2	0	0	0	0	0	0	0	0	0	0	2	0	0	0	0	0	0	0	0	2
2	2	0	0	2	2	0	0	2	0	0	2	1	1	1	1	2	2	0	0	2	2	2	0	0	2	1	1	2	2	0	0	0	2	2	2	2	2	2	2	0	0	2	2
2	2	0	2	0	0	0	0	2	0	2	0	0	0	0	0	0	0	0	0	2	2	2	0	2	1	1	1	2	2	0	0	0	0	0	2	0	0	0	0	0	0	0	2
2	2	2	2	2	2	2	0	2	0	1	2	0	0	2	0	2	2	0	2	2	2	2	2	2	0	0	0	2	2	2	2	0	0	0	0	0	2	0	0	0	2	2	2
2	0	2	2	2	2	2	2	0	0	2	2	0	2	0	2	0	0	0	0	2	2	2	0	2	0	0	0	0	2	2	2	2	0	0	2	0	2	2	2	2	0	0	0
2	2	0	2	2	2	0	0	2	0	1	2	2	2	0	0	2	2	0	0	2	2	2	2	2	0	0	0	0	0	0	0	0	0	0	0	0	0	0	0	0	0	0	0
0	2	0	0	0	0	0	0	0	0	0	0	0	2	0	0	0	0	2	0	0	0	0	0	0	2	2	2	0	2	0	0	0	0	0	0	0	0	0	0	0	0	0	0
2	2	0	0	0	0	0	0	0	0	0	0	0	2	0	0	0	0	0	0	0	0	0	0	0	1	0	1	2	0	0	0	0	0	0	0	0	0	0	0	0	0	0	0
2	0	0	2	2	2	2	2	2	0	2	2	2	2	0	0	0	0	0	0	2	2	2	2	0	2	1	2	1	0	0	0	0	0	0	0	0	0	0	0	0	0	0	0
2	2	2	2	2	0	0	2	0	0	1	2	2	2	0	0	2	0	0	0	2	2	2	2	0	2	0	2	0	2	0	0	0	0	0	0	0	0	0	0	2	0	0	2
2	0	0	0	0	0	0	0	0	0	0	0	0	2	0	0	0	0	0	0	0	0	0	0	0	0	0	0	0	0	0	0	0	0	0	0	0	0	0	0	0	0	0	0
2	2	0	2	2	0	0	0	0	0	1	1	1	1	1	1	0	0	0	0	2	2	2	0	0	0	0	0	0	0	2	0	0	0	0	2	0	0	0	2	0	2	0	2
2	2	0	0	2	0	0	0	0	0	0	2	2	2	0	0	0	0	0	0	2	2	2	2	0	0	0	0	0	2	2	0	0	0	0	2	2	0	0	2	0	0	0	2
2	2	0	2	2	2	2	2	0	2	2	2	0	2	0	0	0	0	0	0	2	2	2	0	0	0	0	0	0	2	2	2	0	0	0	0	0	0	2	2	0	2	0	2
2	2	0	0	2	0	0	0	0	0	0	2	1	1	1	1	2	2	0	0	2	0	2	0	0	2	1	1	1	0	2	2	0	2	0	0	2	2	2	2	2	0	0	2
2	2	0	2	2	2	0	0	2	0	2	1	0	0	0	0	0	2	0	0	2	0	2	2	2	0	1	2	0	2	2	0	0	0	2	0	2	0	2	0	0	0	0	2
2	2	0	2	2	2	0	0	0	0	2	2	1	1	1	1	2	2	0	0	0	2	0	2	2	0	0	0	2	0	2	0	0	0	0	0	0	2	2	2	2	0	0	2
2	2	0	2	2	0	2	0	2	0	2	2	1	1	1	1	2	2	0	0	2	2	2	2	2	2	2	2	0	0	0	0	0	0	0	0	0	0	0	0	0	0	0	0
2	2	2	2	2	2	0	2	2	0	1	2	0	0	0	0	0	0	0	0	2	2	2	0	0	0	0	0	0	0	0	0	0	0	0	0	0	0	0	0	0	0	0	0
2	0	0	0	2	0	0	0	0	0	0	2	0	0	0	0	0	0	0	0	0	0	0	0	0	0	0	0	1	2	0	0	0	0	2	0	0	2	0	0	0	0	0	1
2	0	2	2	2	2	0	0	0	0	2	2	1	1	1	1	0	2	0	0	2	2	2	2	0	0	0	0	2	2	0	0	0	0	2	0	0	0	0	2	0	0	0	2
0	0	0	0	0	2	2	0	2	0	0	2	0	2	0	0	0	2	0	0	0	2	2	0	0	0	0	0	0	2	0	0	0	0	0	0	0	2	2	0	0	0	0	0
2	2	0	2	2	2	0	0	2	0	2	2	0	2	0	0	0	0	0	0	2	2	2	0	2	0	0	0	2	2	2	2	0	2	0	0	0	0	0	2	0	0	0	2
2	2	0	2	2	2	0	0	0	0	2	2	0	0	0	0	0	0	0	0	0	2	2	0	0	0	0	0	0	2	2	2	0	0	0	0	0	0	0	0	0	0	0	2
2	2	2	2	2	2	0	0	0	2	2	2	0	0	0	0	2	2	0	2	2	2	2	2	2	0	0	0	2	2	2	0	0	2	0	0	0	2	2	2	2	0	0	2
0	2	0	0	0	0	0	0	2	0	0	0	0	2	0	0	0	0	0	0	0	2	0	0	0	2	1	1	1	0	0	0	2	0	0	0	0	0	0	0	0	0	0	0
2	2	0	0	2	2	0	0	0	0	0	2	0	2	0	0	0	2	0	0	0	0	2	0	0	0	0	0	0	0	2	0	0	2	2	2	2	2	2	2	2	2	2	0
2	0	0	0	2	0	0	0	0	0	0	2	0	2	0	0	2	0	0	0	0	0	2	0	2	0	0	0	1	0	0	2	0	0	0	0	0	2	0	0	0	0	0	2
0	2	0	0	2	2	0	0	0	0	0	2	1	1	1	1	2	0	0	0	0	2	2	0	2	2	2	2	1	0	0	0	0	0	0	0	2	0	2	0	0	2	0	2
2	2	2	2	0	2	0	2	0	0	2	2	0	0	0	0	2	2	0	0	2	2	2	2	2	0	0	0	1	2	0	2	0	0	0	0	0	0	0	0	0	0	0	2
2	2	2	2	2	0	0	0	0	0	2	2	0	0	0	0	0	0	0	0	0	2	2	2	2	1	0	0	2	2	2	2	0	0	0	0	2	2	0	2	0	2	2	2
2	2	0	0	2	0	0	0	2	0	0	2	0	0	0	0	2	2	0	0	0	2	2	0	2	2	2	2	2	0	0	0	0	0	0	0	0	0	0	0	0	0	0	0
0	2	0	0	0	0	0	0	0	0	0	0	0	0	0	0	0	0	0	0	2	2	2	0	0	1	1	1	0	2	0	0	0	0	0	0	0	0	0	0	0	0	0	2
2	0	0	0	2	2	0	0	0	0	0	2	1	1	1	1	0	0	0	0	2	2	2	0	0	2	1	2	1	2	0	0	0	0	0	0	0	0	0	0	0	0	0	2
2	0	2	2	2	2	2	0	2	0	2	2	0	0	0	0	2	2	0	0	2	2	2	0	2	2	2	2	1	2	2	2	0	0	0	0	0	0	0	0	0	0	2	2
2	2	2	2	2	0	2	0	0	0	1	2	2	0	0	0	0	0	0	2	2	0	0	2	2	2	2	2	1	2	0	0	0	0	0	0	0	0	2	0	0	0	0	2
2	0	0	0	0	0	0	0	0	0	0	0	2	0	0	0	0	0	0	0	0	0	0	2	0	0	0	0	0	0	0	0	0	2	0	0	0	2	0	0	2	0	2	2
2	2	0	2	2	2	0	0	0	0	2	2	0	2	0	0	0	0	0	0	0	2	2	0	0	2	2	2	2	2	0	0	0	0	0	0	0	0	0	0	0	0	0	2
2	2	2	2	2	2	0	0	0	0	0	2	1	1	1	1	0	0	2	0	2	2	2	0	2	1	2	2	2	2	2	2	2	0	2	0	0	0	0	0	0	0	2	1
2	2	0	0	2	0	0	0	0	0	0	2	0	0	0	0	0	0	2	0	2	2	2	2	2	2	0	2	2	0	2	0	0	2	0	0	0	0	0	0	0	2	2	2
2	0	0	2	2	2	0	0	0	0	1	2	0	0	0	0	2	2	2	2	2	2	2	2	0	2	0	0	0	2	2	0	0	0	2	2	0	0	0	0	0	0	2	2
2	2	2	0	2	0	0	2	2	0	0	2	1	1	1	1	2	0	0	0	2	0	0	0	2	1	2	1	2	2	0	2	0	0	0	0	2	0	0	0	0	0	2	2
2	0	0	0	0	0	0	0	0	0	0	0	1	1	1	1	0	2	2	0	0	2	0	2	2	2	2	2	0	0	0	2	0	0	0	0	0	0	0	0	0	0	0	0
2	2	0	0	2	0	2	2	0	0	0	2	1	1	1	1	2	2	2	2	2	2	2	2	2	2	0	1	1	0	2	0	0	0	0	2	2	2	2	2	0	2	0	2
2	2	2	2	2	2	0	0	0	0	2	2	2	2	0	0	2	2	0	0	2	2	2	2	2	2	1	1	1	2	2	2	0	0	0	0	0	0	0	0	0	0	0	2
2	2	2	2	2	2	2	2	2	2	2	2	2	0	2	0	0	2	0	0	2	2	2	0	0	0	0	2	0	2	2	0	0	0	0	0	0	0	0	2	0	0	0	2
2	2	2	2	2	2	0	2	0	0	2	2	0	2	0	0	0	0	0	0	2	2	2	0	2	1	1	1	2	2	2	2	2	0	0	0	0	0	0	0	0	0	2	2
2	0	0	0	0	0	0	2	2	0	0	0	0	0	0	0	0	0	0	0	2	2	2	0	0	2	2	2	0	0	0	2	2	0	0	0	0	2	0	0	0	0	0	0
2	2	2	2	2	2	2	2	2	2	2	2	2	2	0	0	2	2	0	0	2	2	2	2	2	0	2	2	2	2	2	2	2	2	2	0	0	0	0	0	2	0	2	2
0	0	2	0	2	0	0	0	0	0	0	1	0	0	0	0	0	0	0	2	2	2	2	0	0	1	0	0	0	2	2	2	0	0	0	0	0	0	0	0	0	2	2	2
2	2	2	2	2	2	2	2	2	0	2	2	2	2	0	0	2	2	0	0	2	2	2	0	2	2	2	2	2	2	2	2	0	0	0	2	0	0	0	0	0	2	0	2
2	2	0	0	2	2	0	0	2	0	0	2	0	2	0	0	0	0	0	0	2	2	2	0	0	2	0	0	2	0	2	2	0	0	0	2	0	0	0	2	0	0	0	0
2	2	2	2	0	0	0	0	0	0	2	0	1	1	1	1	0	0	2	0	2	2	2	0	0	2	2	2	2	2	0	0	0	0	0	0	0	0	0	0	0	0	0	2
2	2	0	2	2	0	0	0	0	0	2	2	2	2	0	2	0	0	0	0	2	2	2	0	0	0	2	1	0	2	2	2	0	2	0	0	0	0	0	0	0	2	0	2
2	0	0	0	0	0	0	0	0	0	0	0	0	0	0	0	2	0	0	0	0	0	2	0	2	2	0	1	1	2	0	0	0	2	2	2	2	2	2	2	0	0	0	0
2	2	0	0	0	0	2	0	2	0	0	0	0	0	0	0	2	2	0	0	2	2	2	2	2	2	0	2	0	0	2	0	2	0	0	2	0	0	0	0	0	2	0	2
2	2	2	2	2	2	0	0	2	0	2	2	0	0	0	0	2	2	0	0	2	2	2	0	2	2	2	2	1	2	0	2	0	0	0	0	2	2	0	0	0	0	2	2
2	2	0	0	0	0	0	0	0	0	0	0	0	0	0	0	2	0	0	0	0	2	2	0	0	1	1	1	1	2	2	0	0	0	2	2	0	2	2	2	0	0	2	2
2	2	2	2	2	2	0	0	2	0	2	2	1	1	1	1	2	0	0	0	2	2	2	0	0	2	2	2	1	2	2	2	0	0	0	0	2	0	0	0	0	2	0	2
2	2	2	2	0	0	0	0	0	0	2	0	0	0	0	0	0	0	0	0	2	2	2	0	2	1	2	2	0	2	2	2	0	0	0	0	0	0	0	0	0	0	2	2
2	2	2	2	2	2	0	0	2	0	2	2	0	0	0	0	0	0	0	0	2	2	2	0	2	2	2	2	2	2	2	2	0	0	0	0	2	2	0	0	0	0	0	2
2	2	2	2	2	2	2	2	2	0	2	0	2	2	2	2	0	2	0	0	2	2	2	2	2	2	2	1	0	2	2	2	2	0	0	0	0	0	0	0	0	0	0	1
2	2	2	2	0	0	0	0	0	0	2	0	0	0	0	0	2	0	0	0	0	2	2	0	2	2	2	2	0	2	2	2	0	0	0	0	2	2	2	2	0	2	0	2
2	2	0	2	2	0	0	0	0	0	2	2	0	0	0	0	2	0	0	0	0	2	2	0	2	2	2	2	2	2	2	0	0	0	0	0	0	0	0	0	0	0	2	2
2	2	0	0	2	0	0	0	0	0	0	2	0	0	0	0	2	0	0	0	2	0	2	2	2	2	0	0	0	2	0	0	0	0	0	0	0	0	0	0	0	0	0	2
2	2	0	2	0	0	2	0	0	0	2	0	1	1	1	1	0	0	0	0	0	2	2	0	0	0	0	0	2	2	0	0	0	0	0	2	0	0	0	0	0	0	0	2
2	2	2	2	2	2	2	2	0	0	2	2	1	1	1	1	0	0	0	0	2	2	2	0	0	2	1	1	2	2	2	2	2	0	0	0	0	0	0	0	0	0	0	2
2	2	0	2	2	2	2	0	0	0	2	2	1	1	1	1	2	0	0	0	2	2	2	2	2	2	2	2	2	2	2	2	2	0	0	0	0	0	0	0	0	0	0	2
0	2	0	2	0	0	0	0	0	0	1	0	0	0	0	0	0	0	0	0	2	2	2	0	0	2	0	2	0	2	0	0	0	2	0	0	0	0	0	0	0	2	0	2
2	2	0	2	0	2	0	0	0	0	2	2	0	0	0	0	0	0	0	0	0	2	2	0	2	2	1	1	1	2	0	0	0	2	2	2	2	2	2	2	2	2	2	2
2	2	2	2	2	0	0	0	0	0	2	2	2	2	2	2	2	2	0	0	2	2	2	0	2	2	2	2	2	2	0	2	0	0	0	2	2	2	2	2	0	0	0	2
2	2	0	0	0	0	0	0	0	0	0	0	0	0	0	0	0	0	0	0	0	0	0	0	0	2	1	1	1	2	0	0	0	2	2	0	0	2	2	2	0	2	0	0
2	2	2	2	2	2	0	0	2	0	2	2	1	1	1	1	2	2	0	0	2	2	2	2	2	2	2	2	1	2	2	2	2	0	0	0	0	0	0	0	0	0	0	2
2	2	2	2	2	2	2	2	2	2	2	2	0	0	2	2	0	2	0	0	2	2	2	0	2	2	2	2	2	2	2	2	0	0	0	0	0	0	0	0	0	0	0	2
2	2	0	0	0	0	0	0	2	2	0	0	0	0	0	0	0	0	0	0	2	2	2	0	2	2	2	2	2	2	0	0	0	0	0	2	0	0	0	0	0	2	0	2
2	2	0	2	2	0	0	0	0	0	2	2	0	0	0	0	0	0	0	0	2	2	2	0	2	2	0	0	2	2	2	2	0	0	0	0	0	0	0	0	0	0	2	2
2	2	2	2	0	0	0	0	0	0	2	0	0	0	0	0	2	0	0	0	0	2	0	1	1	2	2	0	0	2	2	2	0	0	0	0	2	0	0	0	0	0	2	0
2	2	2	2	2	0	0	2	0	2	2	2	2	2	0	0	0	0	0	0	2	2	2	0	2	1	2	2	1	2	0	2	2	0	0	0	0	0	0	0	0	0	0	2
2	2	0	2	2	2	2	2	0	0	2	2	0	0	0	0	0	0	0	0	2	2	2	0	0	1	1	1	0	2	2	2	0	0	0	0	0	0	0	0	0	0	0	2
2	0	2	2	0	0	0	0	2	0	2	0	0	0	0	0	0	0	0	0	2	2	2	0	2	1	1	1	1	2	0	0	0	0	0	0	0	0	0	0	0	0	0	2
2	2	0	0	0	0	0	0	0	0	0	0	0	0	0	0	2	0	0	0	2	2	2	0	2	2	2	2	0	2	0	0	0	2	0	0	2	0	0	0	0	0	0	2
2	2	0	0	0	0	0	0	0	0	0	0	1	1	1	1	0	0	0	0	2	2	2	0	0	1	1	1	1	2	0	0	0	0	0	0	0	0	2	2	2	0	0	2
2	2	0	2	2	2	0	2	2	0	2	2	1	1	1	1	0	0	0	0	2	2	2	2	0	0	1	2	1	2	0	0	0	0	2	0	0	0	0	0	0	0	0	2
2	2	2	2	2	2	0	0	0	0	1	2	0	0	0	0	0	0	0	0	0	0	0	0	2	2	2	2	0	2	2	2	0	2	0	0	2	2	2	0	0	2	2	2
2	2	2	2	2	2	2	0	0	0	2	2	1	1	1	1	0	2	0	0	2	2	2	2	2	1	1	1	1	2	0	2	0	0	0	0	0	0	0	0	0	2	0	2
2	2	0	2	0	0	0	0	0	0	2	0	0	0	0	0	0	0	0	0	2	2	2	0	0	1	2	2	0	2	0	0	0	0	0	0	0	0	0	0	0	2	0	2
2	2	0	2	2	0	2	0	2	0	1	2	0	0	0	2	2	2	0	0	0	2	2	0	2	2	2	2	2	2	2	2	2	0	0	0	0	0	0	0	0	0	0	2
2	2	2	2	2	2	2	0	0	0	2	2	0	2	0	0	2	2	0	0	2	2	2	1	1	2	2	2	0	2	0	2	0	0	0	0	0	0	0	0	0	0	0	1
2	0	0	0	2	0	0	0	0	0	0	2	0	0	0	0	0	0	0	0	0	2	0	0	0	1	0	1	1	0	2	0	0	2	2	2	2	2	0	0	0	0	2	2
2	2	0	2	2	0	2	0	2	0	1	2	0	0	0	0	2	2	0	0	2	2	2	2	2	2	1	2	1	2	2	2	0	0	0	0	0	0	0	0	0	0	0	2
2	2	0	2	2	0	0	0	0	0	2	2	0	0	0	0	0	0	0	0	2	2	2	0	2	0	2	2	1	2	0	0	0	0	0	0	0	2	2	2	2	2	2	2
2	2	0	2	2	2	0	0	0	0	2	2	0	0	0	0	2	0	0	0	0	2	2	0	0	2	2	2	0	2	0	0	0	0	0	0	2	2	0	0	0	0	2	2
2	2	2	2	2	2	2	0	0	0	2	2	0	0	0	0	2	2	0	0	0	2	2	0	2	2	0	2	2	2	2	0	0	0	0	0	0	0	0	0	0	0	0	2
2	2	0	0	0	0	0	0	0	0	0	0	0	0	0	0	0	0	0	0	0	0	2	0	2	1	0	2	2	0	2	2	0	0	0	0	0	0	0	0	0	0	2	2
2	2	2	0	2	0	2	2	0	0	0	2	1	1	1	1	0	0	0	0	2	2	2	0	0	2	1	2	2	2	2	2	0	0	0	0	0	0	0	0	0	2	0	2
2	2	0	2	2	0	0	0	2	0	1	2	0	0	0	0	0	0	0	0	0	2	0	0	0	0	2	2	2	0	2	0	0	0	2	0	2	2	0	0	0	2	0	2
2	2	2	2	2	0	0	0	2	0	1	2	1	1	1	1	2	0	0	0	2	2	2	0	0	2	0	2	0	2	2	2	2	0	0	0	2	0	2	2	0	2	2	2
2	2	2	2	2	2	0	0	2	0	2	2	0	0	0	0	2	0	0	0	0	2	2	0	0	2	2	2	1	2	0	0	0	0	0	0	2	2	2	2	0	2	0	2
2	2	2	2	0	0	2	0	2	0	2	0	2	2	0	0	0	0	0	0	2	2	2	0	0	2	2	2	2	2	2	2	2	0	0	0	0	0	0	0	0	2	0	2
2	0	0	2	0	0	0	0	0	0	2	0	0	0	0	0	0	0	0	0	0	2	2	0	0	0	0	2	0	2	0	0	0	0	0	0	0	0	0	0	0	2	0	2
2	2	0	2	2	0	2	2	0	0	2	2	1	1	1	1	0	0	0	0	2	2	2	2	2	2	2	0	1	0	2	0	0	0	0	0	0	0	0	0	0	0	0	2
0	2	0	0	0	0	0	0	0	0	0	0	0	0	0	0	0	0	0	0	0	2	2	0	2	1	0	1	0	2	0	0	0	2	0	0	0	0	0	0	0	0	0	1
2	2	0	0	0	0	0	0	0	0	0	0	0	0	0	0	0	0	0	0	0	2	2	0	0	2	1	1	0	2	0	0	0	0	0	2	0	0	2	0	0	0	0	1
2	2	2	2	0	0	0	0	0	0	2	0	0	0	0	0	0	0	0	0	2	2	2	0	0	2	2	2	1	2	0	0	0	0	0	0	2	0	0	0	0	2	0	2
0	2	0	0	0	0	0	0	0	0	0	0	0	0	0	0	2	2	0	0	2	2	2	0	0	2	2	2	2	0	2	0	0	2	0	0	2	2	0	0	0	2	0	2
2	0	0	0	0	0	0	0	0	0	0	0	0	0	0	0	0	0	0	0	0	0	2	0	0	1	1	1	1	2	0	0	0	0	2	2	2	2	2	2	0	0	2	0
2	2	2	2	0	0	0	0	2	0	2	0	0	0	0	0	0	0	0	0	2	2	2	0	2	0	2	2	2	2	0	0	0	0	0	0	0	0	0	0	0	2	0	2
2	2	2	0	2	0	2	2	2	0	0	2	0	2	0	0	2	0	0	0	0	2	2	0	0	0	1	2	1	2	0	2	0	2	0	0	2	0	0	0	0	0	0	2
2	2	2	2	2	2	2	2	2	0	2	2	0	2	0	0	0	2	0	0	2	2	2	0	0	2	2	2	2	2	0	2	0	0	0	0	2	0	0	0	0	0	0	2
2	2	2	2	0	0	0	2	0	0	2	0	0	2	0	2	0	0	0	0	2	0	0	1	1	2	2	2	0	2	0	0	0	0	0	0	0	0	0	0	0	0	0	2
2	2	0	0	2	2	0	2	2	0	0	2	0	0	0	0	0	0	0	0	0	2	2	0	2	2	2	2	2	2	2	2	2	0	0	0	2	2	0	0	0	0	0	2
0	2	2	2	0	2	0	0	0	0	2	2	0	0	0	0	0	0	0	0	0	2	2	0	2	2	2	2	0	2	2	2	0	0	0	0	0	0	0	0	0	0	2	2
2	0	0	0	0	0	0	0	0	0	0	0	0	0	0	0	0	0	0	0	0	0	0	0	0	2	2	2	2	2	0	0	0	0	0	0	2	2	0	2	0	0	0	2
0	2	0	0	0	0	0	0	0	0	0	0	0	0	0	0	0	2	0	0	2	2	2	2	0	0	0	0	0	2	0	0	0	0	0	0	2	2	0	0	0	2	2	2
2	2	2	2	2	0	0	0	2	0	2	2	1	1	1	1	0	2	0	0	2	2	2	1	1	2	1	0	1	2	2	2	0	0	0	0	0	0	0	0	0	0	0	2
0	0	0	2	2	0	0	0	0	0	1	0	0	0	0	0	0	0	0	0	0	0	0	0	0	1	0	0	0	0	0	0	0	0	0	0	0	0	0	0	0	0	0	2
2	2	0	2	2	2	0	0	2	0	2	2	0	0	0	0	0	0	0	0	0	2	2	0	0	2	2	1	2	2	2	0	0	0	0	0	0	0	2	0	0	0	0	2
2	2	2	2	0	0	0	2	0	0	2	0	1	1	1	1	0	0	0	0	2	2	2	0	0	2	0	2	1	2	2	2	0	0	0	0	0	0	0	0	0	0	0	2
2	2	2	0	0	0	0	0	0	0	0	0	0	0	0	0	2	2	0	0	2	2	2	0	2	2	2	2	2	2	2	0	0	2	0	0	2	0	0	0	0	2	0	2
2	2	0	2	0	0	0	2	0	0	2	0	0	0	0	0	2	2	0	0	2	2	2	0	2	2	2	2	2	2	2	2	2	0	0	0	0	0	0	0	0	0	0	2
2	2	2	2	2	2	2	2	2	2	2	2	2	2	0	0	0	0	2	0	2	2	2	0	2	2	2	2	2	2	2	2	2	0	0	2	2	0	0	0	0	0	0	2
2	2	0	2	0	0	0	0	0	0	2	0	0	0	0	0	0	0	0	0	0	2	2	2	2	2	2	2	0	2	2	2	0	2	2	0	0	2	2	0	0	2	0	2
2	0	2	0	2	0	2	2	2	0	0	2	0	0	0	0	2	0	0	0	0	2	2	0	2	2	2	2	2	0	2	2	2	0	0	0	0	0	0	0	0	0	0	2
2	2	0	2	2	2	0	0	2	2	2	2	2	2	0	2	0	0	0	2	2	2	2	2	2	2	2	2	2	2	2	2	2	2	0	0	0	2	0	0	0	2	0	2
2	2	2	2	2	0	0	0	2	0	2	2	1	1	1	1	0	0	0	0	2	2	2	1	1	2	1	1	2	2	0	2	0	0	0	0	0	0	0	0	0	0	0	2
2	2	2	2	2	2	0	0	0	0	2	2	1	1	1	1	2	2	0	0	0	2	2	0	2	2	2	2	1	2	2	2	0	0	0	0	0	0	0	0	0	0	0	2
2	0	2	0	0	0	0	0	0	0	0	0	0	0	0	0	0	0	0	0	0	2	2	0	0	2	0	2	0	2	0	0	0	2	2	0	2	2	2	0	0	2	0	2
2	2	2	2	2	2	0	0	0	0	2	2	0	0	0	0	2	2	0	0	2	2	2	0	2	2	2	2	1	2	0	0	0	0	0	0	0	0	0	0	0	2	2	2
2	2	0	2	2	0	0	0	2	0	2	2	0	0	0	0	2	2	0	0	2	2	2	0	0	2	2	2	2	2	2	0	0	0	0	0	0	0	0	0	0	2	0	2
2	0	2	2	2	2	0	0	0	0	2	2	0	0	0	0	0	0	0	0	2	2	2	1	1	2	2	2	2	2	0	0	0	0	0	0	0	0	0	0	0	0	2	2
2	2	2	0	2	0	0	2	0	2	0	2	0	2	0	2	0	0	0	0	0	2	2	0	0	1	2	0	0	2	2	0	0	0	0	2	0	0	2	2	2	0	2	2
2	0	0	0	0	0	0	0	0	0	0	0	0	0	0	0	0	0	0	0	2	2	2	0	0	1	0	1	1	2	0	0	0	2	2	0	0	0	2	0	0	0	2	0
2	2	2	2	2	2	0	0	0	0	2	2	2	2	0	0	0	0	0	0	0	0	0	0	0	2	2	2	1	2	0	0	0	0	0	0	0	0	0	0	0	0	0	0
0	0	2	0	0	0	0	0	0	0	0	0	1	1	1	1	2	2	0	0	2	0	2	1	1	2	2	2	2	2	0	0	0	2	2	2	2	2	2	2	0	2	2	2
2	2	2	2	0	0	2	0	0	0	2	0	0	0	0	0	0	0	0	0	0	2	2	0	2	2	2	2	0	2	2	2	0	0	0	0	0	0	0	0	0	0	0	2
2	2	0	2	2	2	0	0	0	0	2	2	0	0	0	0	2	2	0	0	2	2	2	0	2	1	1	2	1	2	2	0	0	0	0	0	0	0	0	0	0	0	0	2
2	2	0	0	0	2	0	0	0	0	0	0	0	0	0	0	0	0	0	0	0	2	0	0	2	2	2	2	1	2	0	2	0	2	0	0	0	2	2	0	0	0	0	2
2	2	2	0	0	0	0	0	0	0	0	0	0	0	0	0	0	0	0	0	0	2	2	0	0	1	1	1	1	2	0	0	0	2	0	0	0	0	0	0	0	0	0	2
2	2	0	2	2	2	2	0	2	0	2	2	1	1	1	1	0	0	0	0	0	0	2	1	1	2	1	1	2	2	0	2	0	0	0	2	0	0	0	0	0	0	2	2
2	2	0	2	0	0	0	2	0	0	2	0	0	0	0	0	0	0	0	0	2	2	2	0	0	1	1	1	0	2	0	0	0	0	0	0	2	0	0	0	0	0	0	2
2	2	2	2	2	2	0	0	0	2	2	2	0	2	0	0	0	0	0	0	0	2	2	0	2	1	2	2	2	2	0	0	0	0	0	2	2	2	2	2	0	0	0	2
2	2	0	2	2	2	2	2	0	0	2	2	2	0	0	0	0	0	0	0	0	0	2	2	2	2	2	2	2	2	2	0	0	0	0	0	0	0	0	0	0	0	2	2
0	2	0	0	0	0	0	0	0	0	0	0	0	0	0	0	0	2	0	0	2	2	2	0	2	2	2	2	2	2	0	0	0	0	0	0	2	2	0	0	0	2	2	2
2	0	0	0	2	0	0	0	0	0	0	2	0	0	0	0	0	0	0	0	2	2	2	0	2	2	0	2	1	2	0	0	0	0	0	2	0	0	0	0	0	0	0	2
2	2	0	2	2	2	0	0	2	0	1	2	0	0	0	0	0	0	0	0	2	2	2	0	2	1	1	1	1	2	0	0	0	0	0	0	0	0	0	0	0	0	0	2
2	2	0	2	2	2	0	0	2	0	2	2	2	0	0	0	2	2	0	0	2	2	2	2	2	2	2	2	0	2	2	2	0	0	0	0	0	0	0	0	0	0	0	2
2	0	2	2	0	0	0	0	0	0	2	0	0	0	2	0	0	0	0	0	2	2	2	0	2	2	1	2	1	2	0	2	0	2	0	2	2	2	0	2	0	0	0	2
2	2	0	2	2	0	2	0	2	0	2	2	0	0	0	0	0	0	0	0	0	0	2	0	0	2	0	2	2	2	2	2	0	0	0	0	0	0	0	2	0	2	2	2
2	2	0	2	2	2	0	2	2	0	2	2	0	2	0	2	2	0	0	0	2	2	2	0	2	2	0	2	0	2	2	2	2	0	0	0	2	0	0	0	0	2	2	2
2	2	0	0	0	0	0	0	0	0	0	0	0	0	0	0	0	0	0	0	2	2	2	0	0	2	0	2	0	2	0	0	0	0	2	2	2	2	2	2	0	2	2	2
0	2	0	0	2	0	0	0	0	0	0	1	0	0	0	0	2	2	0	0	0	2	2	0	2	2	2	2	0	2	2	2	0	0	0	0	0	0	0	0	0	2	0	2
2	2	2	2	2	0	0	0	0	2	2	2	2	2	2	2	0	0	0	0	0	2	2	1	1	2	2	2	1	0	0	0	0	0	0	0	0	0	0	0	0	0	0	2
2	2	0	2	2	2	0	2	0	0	0	0	0	0	2	0	0	0	2	0	0	2	2	2	2	2	0	1	0	2	2	2	0	2	2	2	2	2	2	2	0	2	0	2
2	2	0	2	2	2	0	0	2	0	2	2	0	0	0	0	2	2	0	0	0	2	2	0	2	2	2	2	2	2	0	0	0	0	0	0	0	0	0	0	0	0	0	2
2	2	2	2	0	0	0	0	0	2	2	0	0	0	0	0	2	2	0	0	2	2	2	0	0	2	2	2	1	2	2	2	0	0	0	0	0	0	0	0	0	0	0	1
2	2	0	2	2	2	0	2	0	0	2	2	0	0	0	0	0	0	0	0	0	2	2	0	2	2	2	2	0	2	2	0	0	0	0	0	0	0	2	0	0	0	2	2
0	0	2	2	0	0	0	0	0	0	2	0	0	0	0	0	2	0	0	0	0	2	0	0	0	1	2	2	0	2	0	0	0	0	0	2	0	0	0	0	0	0	2	1
2	2	0	2	2	2	2	0	0	0	2	2	0	0	0	0	0	0	0	0	2	2	2	2	0	1	1	1	2	2	2	2	0	0	0	0	0	0	0	0	0	2	0	2
2	2	0	2	2	0	0	0	0	0	2	2	1	1	1	1	2	0	0	0	2	2	2	2	0	2	1	2	1	2	2	2	2	0	2	0	2	2	2	0	0	2	2	2
2	2	0	0	2	0	0	0	2	0	0	2	0	0	0	0	0	0	0	0	2	2	2	0	2	2	1	2	2	2	0	0	0	0	0	0	0	0	0	0	0	0	0	2
2	2	2	2	2	2	2	0	2	0	2	2	2	0	0	2	2	0	0	0	2	0	0	2	2	2	1	1	2	2	2	2	0	2	2	0	0	2	2	0	0	0	2	2
2	2	2	2	2	2	0	2	2	0	2	2	0	0	0	0	0	0	0	0	2	2	2	0	2	0	0	0	2	2	2	0	0	0	0	0	0	0	0	0	0	0	0	2
2	2	0	2	2	2	2	0	2	2	2	2	0	0	0	2	2	2	0	0	2	2	2	2	2	0	2	1	2	0	0	0	0	0	0	0	0	2	0	0	0	0	2	1
2	0	0	0	2	0	0	0	0	0	0	1	0	0	0	0	0	2	0	0	0	0	2	0	0	0	0	0	1	2	2	0	0	2	0	0	0	0	2	2	0	0	0	2
2	2	0	0	2	0	0	0	2	0	0	2	1	1	1	1	0	0	0	0	0	2	2	0	2	2	1	2	2	2	2	0	0	0	0	0	0	2	0	0	2	0	2	2
2	0	0	2	2	2	2	0	0	0	2	2	1	1	1	1	2	0	0	0	2	2	2	2	2	2	1	1	2	0	2	0	0	0	0	0	0	2	0	0	0	0	0	2
2	2	2	0	0	0	0	0	0	0	0	0	0	0	0	0	0	2	0	0	0	2	2	1	1	0	1	2	1	2	0	0	0	2	2	0	2	2	2	2	0	2	2	2
2	2	0	2	2	2	0	2	2	0	2	2	0	0	0	2	0	0	0	0	2	2	2	0	2	2	0	0	0	2	0	0	0	0	0	0	0	0	2	0	2	0	0	2
2	2	0	2	2	0	2	0	2	0	1	2	0	0	0	0	0	0	0	0	2	2	2	0	2	2	0	0	2	2	2	2	0	0	2	2	0	2	0	0	0	2	2	2
2	2	2	2	0	0	0	2	2	0	2	0	0	0	0	2	0	0	0	0	2	2	2	0	0	1	1	2	0	2	2	2	2	2	0	0	0	0	2	0	2	2	0	2
2	2	2	2	2	2	2	0	0	0	1	2	1	1	1	1	0	2	0	0	0	0	2	1	1	2	1	1	1	2	2	0	0	0	0	0	0	0	0	0	0	0	0	1
2	2	2	2	2	0	2	2	0	0	2	2	1	1	1	1	2	2	0	0	2	2	2	2	2	1	2	2	2	2	2	2	0	2	0	0	2	2	0	0	0	0	0	2
2	2	2	2	0	0	0	0	0	0	2	0	0	2	0	0	0	0	0	0	0	2	0	0	2	2	0	0	2	2	2	2	0	0	0	0	0	0	0	0	0	0	0	2
2	2	2	2	2	2	2	0	0	0	2	2	0	0	2	0	0	0	0	0	2	2	2	0	0	2	0	2	2	0	0	2	0	2	0	0	0	0	0	0	0	0	2	2
2	2	0	2	0	0	2	2	2	0	2	0	1	1	1	1	0	2	0	0	2	2	2	1	1	2	0	2	2	2	2	2	0	0	0	0	0	0	2	0	0	0	0	2
2	2	0	2	0	2	2	2	2	0	2	2	1	1	1	1	2	2	0	0	2	2	2	2	2	1	1	1	1	2	2	2	2	0	0	0	0	0	0	0	0	0	0	2
0	2	0	0	2	2	0	0	0	0	0	2	0	0	0	0	0	0	0	0	0	2	2	0	2	2	0	2	0	2	0	0	0	2	0	0	0	0	0	0	0	0	0	2
2	2	2	2	2	2	2	2	0	0	2	2	0	2	2	0	0	0	0	0	0	0	0	0	0	1	1	1	2	2	0	0	0	2	2	2	2	2	2	2	0	2	0	2
2	2	2	2	2	2	0	0	0	0	2	2	2	0	0	0	0	0	0	0	2	2	2	0	2	2	2	2	2	2	2	2	0	0	0	0	0	0	0	0	0	0	0	2
2	2	0	0	0	0	0	0	0	0	0	0	0	0	0	0	2	2	0	0	2	2	2	0	2	1	1	1	2	2	2	2	2	0	0	0	0	0	0	0	0	0	0	1
2	2	2	2	2	2	2	0	0	0	2	2	0	0	0	0	2	0	0	0	2	2	2	0	0	2	2	2	0	2	0	0	0	0	0	0	0	0	0	0	0	0	2	2
2	2	2	2	0	0	0	0	0	0	2	0	0	0	0	0	0	0	0	0	2	2	2	0	0	2	2	2	1	2	2	2	0	0	0	0	0	0	0	0	0	0	0	2
2	2	2	2	2	2	2	0	0	2	2	2	1	1	1	1	0	0	0	0	2	2	2	0	0	2	2	2	1	2	0	0	0	0	0	0	0	0	0	0	0	0	0	2
2	2	0	2	2	0	0	0	2	0	2	2	0	0	0	0	2	2	0	0	2	2	2	0	2	2	0	2	1	2	2	0	0	0	0	0	0	0	0	0	0	0	0	1
2	2	0	0	2	0	0	0	2	0	0	1	0	0	0	0	0	0	0	0	0	2	0	0	0	2	2	0	0	0	2	0	0	0	0	0	2	0	0	0	0	2	0	2
2	2	2	0	0	0	0	0	0	0	0	0	0	0	0	0	0	0	0	0	2	2	2	0	0	0	0	2	0	2	2	0	0	0	0	0	2	0	0	2	0	0	0	2
2	2	0	2	2	2	0	0	0	0	2	2	0	0	0	0	0	0	0	0	2	2	2	0	2	2	2	0	0	0	2	2	0	0	0	0	0	0	0	0	0	0	2	2
2	2	0	2	0	0	0	0	0	0	2	0	0	0	0	0	0	0	0	0	0	0	2	0	0	2	1	1	2	2	0	0	0	0	0	0	2	0	2	2	0	0	0	2
2	2	0	2	2	2	2	2	2	0	2	0	1	1	1	1	0	0	0	0	2	2	2	2	2	2	0	1	2	2	2	2	0	0	2	0	0	0	0	0	0	0	0	2
2	2	0	2	2	0	2	2	0	0	2	0	2	2	0	2	0	2	0	0	2	2	2	2	2	2	2	2	2	2	2	2	2	0	0	0	0	0	0	0	0	0	0	2
2	2	2	2	2	2	2	0	2	0	2	2	0	0	0	0	2	0	0	0	0	2	2	0	2	2	2	2	1	2	2	2	0	0	0	0	0	0	0	0	0	2	2	2
2	2	0	2	2	2	0	0	2	0	2	2	0	2	0	0	0	0	0	0	2	2	2	0	0	2	2	2	0	2	0	0	0	0	0	0	0	0	0	0	0	2	0	2
2	2	0	2	2	0	0	0	2	0	1	2	0	2	0	0	2	0	0	0	0	2	2	0	2	2	2	2	2	0	0	2	0	0	0	2	0	0	0	0	0	0	0	2
2	2	2	2	2	2	2	2	2	0	2	2	1	1	1	1	0	0	2	0	2	2	2	0	0	2	2	2	0	2	0	0	0	0	0	0	0	0	0	0	0	0	2	2
2	2	0	2	2	2	2	0	2	0	1	2	0	2	2	0	2	2	0	0	2	2	2	2	2	2	1	2	2	2	2	0	0	0	0	2	0	0	0	0	0	0	2	2
2	2	0	2	2	0	0	0	0	0	1	1	0	0	0	0	0	0	0	0	0	0	0	0	0	1	0	1	0	0	0	0	0	0	0	0	0	0	0	0	0	0	0	2
2	2	2	2	2	2	0	0	0	0	2	2	1	1	1	1	2	2	0	0	2	2	2	1	1	1	2	2	0	2	0	0	0	0	0	0	0	0	0	0	0	2	0	2
2	0	0	0	0	0	0	0	0	0	0	0	0	0	0	0	0	0	0	0	2	2	2	0	0	0	0	2	0	2	0	0	0	2	0	2	2	2	2	2	0	0	2	2
2	2	0	2	0	0	0	0	2	0	2	0	0	0	0	0	0	0	0	0	2	2	2	0	2	2	1	2	0	2	0	0	0	0	0	0	2	2	2	0	0	0	2	2
2	2	2	2	2	0	2	0	0	0	1	1	0	2	0	0	0	0	0	0	0	0	0	0	0	2	1	2	1	2	2	2	0	0	0	0	2	2	2	0	0	2	0	2
2	2	0	0	2	2	0	0	2	0	0	2	2	0	0	0	0	0	0	0	2	2	2	2	0	1	0	0	2	2	2	0	0	0	0	0	0	0	0	0	0	2	0	2
2	2	2	2	2	2	2	0	0	2	2	2	1	1	1	1	0	0	0	0	2	2	2	0	0	2	1	2	2	2	2	0	0	0	0	0	0	0	0	0	0	0	2	2
2	2	2	2	2	2	0	0	2	0	2	2	0	0	0	2	0	0	0	0	2	2	2	0	2	1	1	1	2	2	0	2	0	0	0	0	2	0	0	0	0	0	0	2
2	2	0	2	2	2	2	0	2	0	2	2	0	2	0	0	2	2	0	2	2	2	2	2	2	2	2	2	2	2	0	0	0	2	2	0	0	2	2	0	0	2	2	2
2	2	2	0	0	2	0	0	0	0	0	2	2	2	0	2	0	0	0	0	0	2	2	0	0	1	1	2	2	2	2	2	0	0	0	0	2	0	0	0	0	0	0	2
2	2	2	2	2	0	0	0	2	0	2	2	2	2	0	0	0	0	0	0	0	2	2	1	1	2	2	1	2	2	2	2	2	2	0	2	0	2	2	2	2	2	2	2
2	2	0	2	2	0	2	2	0	0	2	2	0	0	0	0	0	0	0	0	2	2	2	0	0	1	0	2	2	2	2	2	2	0	0	0	0	2	2	0	0	2	0	2
2	2	0	2	2	0	0	0	0	2	0	0	1	1	1	1	0	0	0	2	2	2	2	2	0	0	0	1	0	0	2	0	0	0	0	0	2	0	2	2	0	0	2	2
2	2	0	2	0	0	0	0	0	0	2	0	0	0	0	0	0	0	0	0	0	0	0	0	2	1	2	2	0	0	0	0	0	0	0	0	0	0	0	0	0	0	0	1
2	2	0	0	0	0	0	0	2	0	0	0	0	0	0	0	2	0	0	0	0	0	2	0	2	2	2	2	2	2	0	0	0	0	0	0	0	2	2	0	0	0	0	2
2	2	0	2	2	2	0	0	2	0	2	2	0	0	0	0	2	2	0	0	2	2	2	0	2	2	0	0	2	2	2	0	0	0	0	0	0	0	0	2	0	2	2	2
2	2	0	0	2	2	0	2	2	0	0	2	2	0	0	0	2	0	0	0	0	2	2	2	2	2	2	2	2	2	2	0	0	0	0	0	2	0	0	0	0	2	0	2
2	2	0	2	2	2	2	0	2	0	2	2	2	0	0	0	0	0	2	0	0	2	2	2	2	2	2	2	2	2	2	2	2	2	0	0	0	0	0	0	0	0	0	2
2	2	2	2	2	0	2	2	2	2	2	2	1	1	1	1	0	0	0	0	2	2	2	1	1	1	2	1	1	2	2	2	0	0	0	0	0	0	0	0	0	0	0	1
2	2	0	0	2	0	2	0	2	0	0	2	1	1	1	1	0	0	0	0	2	2	2	0	2	2	2	2	2	2	2	0	0	0	0	0	2	2	0	0	0	2	0	2
2	2	0	2	2	0	0	0	0	0	2	2	0	0	0	0	0	0	0	0	2	2	2	0	0	2	2	2	2	2	0	2	0	0	0	0	2	0	0	0	0	0	2	1
2	2	0	0	2	2	0	0	0	0	0	2	0	0	0	0	2	0	0	0	0	2	2	0	0	2	0	2	0	2	0	2	0	0	2	2	2	2	2	2	0	0	0	2
2	2	2	2	2	2	2	2	2	0	2	2	0	2	2	0	2	0	0	0	2	2	2	1	1	1	1	1	2	2	0	2	2	0	0	0	0	0	0	2	0	0	2	0
2	2	0	0	2	0	0	2	0	0	0	2	1	1	1	1	0	0	2	0	2	2	2	2	2	2	2	0	2	2	0	0	0	2	0	0	0	2	0	0	0	2	0	2
2	0	2	2	2	0	0	0	0	0	2	2	0	0	0	0	0	0	0	0	2	2	2	0	0	1	0	0	2	2	0	2	0	0	0	0	2	2	0	0	0	2	2	2
2	0	0	2	0	0	0	0	0	0	2	0	1	1	1	1	2	0	0	0	2	2	2	0	0	1	1	1	2	2	2	0	0	0	0	0	2	0	2	0	0	0	2	1
0	0	2	0	0	0	0	0	0	0	0	0	0	0	0	0	0	0	0	0	0	0	2	0	0	2	2	2	0	0	0	0	0	0	0	0	2	0	0	0	0	0	0	1
0	0	0	2	2	2	2	0	0	0	2	2	0	0	0	0	1	1	1	1	1	1	1	1	1	1	1	1	1	2	0	0	0	2	0	0	0	0	0	0	0	0	0	2
0	2	2	0	0	0	0	0	0	0	0	0	1	1	1	1	0	0	0	0	2	2	2	0	0	2	2	0	0	2	0	2	0	0	0	2	0	0	0	0	0	0	2	2
2	2	2	2	2	0	0	0	2	0	2	2	1	1	1	1	0	0	0	0	0	2	0	0	2	1	1	2	1	2	0	0	0	0	0	0	0	0	0	2	0	0	0	2
2	2	2	2	0	0	2	0	2	0	2	0	1	1	1	1	2	2	0	0	2	2	2	0	2	2	1	1	0	2	2	2	0	0	0	0	0	0	0	0	0	0	0	2
2	2	0	2	2	2	2	0	0	2	2	2	0	0	2	0	0	0	0	0	2	2	2	0	0	2	2	2	0	2	0	2	0	0	2	2	0	0	0	2	0	0	0	2
2	2	0	2	2	2	0	0	0	0	2	2	0	0	0	0	0	0	0	0	0	2	2	0	0	2	0	0	2	2	0	0	0	0	0	0	0	0	0	0	0	0	2	2
2	2	2	2	0	0	0	2	2	0	2	0	0	0	0	0	2	2	0	0	2	2	2	0	2	2	2	2	0	2	2	2	0	0	0	0	0	0	0	0	0	0	0	2
2	2	0	2	2	2	2	2	0	0	2	2	1	1	1	1	0	0	0	0	2	2	2	2	0	2	2	2	1	0	2	2	2	0	0	0	0	0	0	0	0	0	0	2
2	2	2	2	2	2	2	2	2	2	2	2	0	2	0	2	2	2	0	0	2	2	2	0	2	1	2	2	2	2	0	0	0	0	0	0	0	0	0	0	0	0	0	2
2	2	2	2	2	2	2	2	0	0	2	2	0	0	0	0	2	2	0	0	2	2	2	0	2	0	0	0	0	2	2	0	0	0	0	0	0	0	0	0	0	0	0	2
2	2	0	0	0	0	0	2	0	0	0	0	0	0	0	0	2	2	0	0	2	2	2	0	2	2	2	1	1	2	2	2	2	0	0	0	2	0	2	2	0	0	2	2
2	2	0	0	2	0	0	0	0	0	0	2	0	0	2	0	2	2	0	0	2	2	2	0	0	1	1	2	1	2	2	0	0	0	0	0	2	2	0	2	0	0	0	2
2	2	2	2	2	0	0	2	0	0	2	2	1	1	1	1	0	0	0	0	0	2	0	0	0	1	1	2	1	2	0	2	0	0	0	0	0	0	0	0	0	2	0	2
2	0	2	0	0	0	0	0	2	0	0	0	0	0	0	0	0	0	0	0	0	2	2	0	0	1	0	1	0	2	0	0	0	0	0	0	0	0	0	0	0	0	2	1
2	2	0	0	0	0	0	0	0	0	0	0	0	0	0	0	0	0	0	0	2	2	2	0	2	2	0	2	1	2	0	0	0	2	0	0	0	0	0	0	0	0	0	2
2	2	0	2	2	2	2	0	2	0	2	2	0	0	0	0	2	2	0	0	2	2	2	0	2	2	0	2	2	0	2	2	0	0	0	0	0	0	0	0	2	0	0	2
2	0	0	2	2	0	0	0	2	0	2	2	1	1	1	1	0	0	0	0	2	2	2	0	0	2	0	2	2	2	0	0	0	0	0	0	0	0	0	0	0	0	0	2
2	0	0	0	2	0	0	0	0	0	0	2	0	0	0	0	2	0	0	0	0	2	2	0	2	2	1	1	1	2	2	2	0	0	0	0	0	0	0	0	0	0	2	2
2	2	2	2	2	2	0	2	2	2	2	2	0	0	0	0	0	0	0	0	2	2	2	0	0	1	1	1	0	2	2	2	0	0	0	2	0	0	0	0	0	0	0	2
2	2	0	2	2	0	2	0	0	0	2	2	0	2	0	0	0	0	0	0	0	0	2	2	0	2	0	1	0	2	2	2	0	0	0	0	0	0	0	0	0	0	0	2
2	2	0	0	0	0	0	0	0	0	0	0	0	0	0	0	0	2	0	0	2	2	2	0	0	2	2	2	0	0	2	0	0	0	0	0	0	0	0	0	0	0	0	2
2	2	0	0	0	2	0	2	2	0	0	2	0	2	0	0	0	0	0	0	2	2	2	0	0	1	1	0	1	2	0	0	0	2	0	0	2	0	0	0	0	2	0	2
2	2	2	2	2	2	2	2	2	2	2	2	0	0	0	0	2	0	0	0	2	2	2	0	0	2	1	2	1	2	2	2	0	0	2	0	0	0	0	0	0	0	2	2
2	2	2	2	2	2	0	2	0	0	2	2	0	0	0	0	0	0	0	0	2	2	2	0	2	1	2	2	0	2	2	2	0	2	2	0	2	0	0	0	0	2	2	2
2	2	0	2	2	0	0	0	0	0	2	2	1	1	1	1	0	2	0	0	2	2	2	0	2	2	2	2	2	2	2	0	0	0	0	0	0	0	0	0	0	0	0	2
2	2	2	2	0	0	0	0	0	0	2	0	0	0	0	0	0	0	0	0	2	2	2	0	2	2	0	2	0	2	0	0	0	2	2	0	2	2	2	0	0	0	2	0
2	2	2	2	2	2	0	0	0	0	2	2	0	0	0	0	0	2	0	0	2	2	2	0	2	2	1	0	2	2	2	2	0	0	0	0	0	0	0	2	2	0	0	2

## Sheet: Metadata
Variable	Question Asked	Code = 2	Code = 1	Code = 0
Handwashing	Which prevention and control measures, that you know of, are currently in place in your workplace in response to COVID-19? - Increased hand hygiene	Yes	Unsure	No
desinfection	Which prevention and control measures, that you know of, are currently in place in your workplace in response to COVID-19? - Frequent disinfection of touched objects and surfaces	Yes	Unsure	No
barriers	Which prevention and control measures, that you know of, are currently in place in your workplace in response to COVID-19? - Physical barriers between employees	Yes	Unsure	No
distancing	Which prevention and control measures, that you know of, are currently in place in your workplace in response to COVID-19? - Social distancing (> 1 metre) between employees	Yes	Unsure	No
masking1	Which prevention and control measures, that you know of, are currently in place in your workplace in response to COVID-19? - Masking of all employees	Yes	Unsure	No
masking2	Which prevention and control measures, that you know of, are currently in place in your workplace in response to COVID-19? - Masking of all non-employees	Yes	Unsure	No
movement	Which prevention and control measures, that you know of, are currently in place in your workplace in response to COVID-19? - Limiting employee movement between facilities	Yes	Unsure	No
bubbles	Which prevention and control measures, that you know of, are currently in place in your workplace in response to COVID-19? - Worker bubbles (i.e., employees work with same, small group of colleagues at all times)	Yes	Unsure	No
restrictedentry	Which prevention and control measures, that you know of, are currently in place in your workplace in response to COVID-19? - Facility entry restrictions (i.e., only essential personnel may enter)	Yes	Unsure	No
risk	Which prevention and control measures, that you know of, are currently in place in your workplace in response to COVID-19? - High-risk employees (i.e., > 60 yrs old, underlying health conditions) work from home	Yes	Unsure	No
distance_maintained	How often would you say the following statements are true? - I am able to maintain a social distance of at least 1 metre at work	Never	Rarely	Sometimes or Always
mask_maintained	How often would you say the following statements are true? - Those I come into contact with at work wear their mask correctly	Never	Rarely	Sometimes or Always
temperature	Which of the following environmental adjustments, that you know of, are currently in place in your workplace in response to COVID-19? - Temperature adjustments	Yes	Unsure	No
ventilation	Which of the following environmental adjustments, that you know of, are currently in place in your workplace in response to COVID-19? - Ventilation adjustments	Yes	Unsure	No
env_monitoring	Which of the following environmental adjustments, that you know of, are currently in place in your workplace in response to COVID-19? - Environmental monitoring (i.e., testing touched objects and surfaces for SARS-CoV-2)	Yes	Unsure	No
air_quality	Which of the following environmental adjustments, that you know of, are currently in place in your workplace in response to COVID-19? - Air quality monitoring	Yes	Unsure	No
test_symp	Which of these measures have been used in your workplace in the last three months? - Symptomatic employees	Yes	Unsure	No
test_contacts	Which of these measures have been used in your workplace in the last three months? - Employees who come into contact with someone with COVID	Yes	Unsure	No
test_all	Which of these measures have been used in your workplace in the last three months? - All employees at once	Yes	Unsure	No
test_random	Which of these measures have been used in your workplace in the last three months? - Random groups of employees	Yes	Unsure	No
isolate_contact	Which of these measures have been used in your workplace in the last three months? - They come into contact with someone with COVID-19	Yes	Unsure	No
isolate_symptoms	Which of these measures have been used in your workplace in the last three months? - They have COVID-19 symptoms	Yes	Unsure	No
isolate_positive	Which of these measures have been used in your workplace in the last three months? - They test positive for COVID-19	Yes	Unsure	No
tem_checks	Which of these measures have been used in your workplace in the last three months? - Employees get their temperature checked	Yes	Unsure	No
symp_reporting	Which of these measures have been used in your workplace in the last three months? - Employees with COVID-19 symptoms are reported to management	Yes	Unsure	No
cost_test_combined	Who covers the cost of employee COVID-19 tests? - Selected Choice	Government, Employer, or testing is free	Unsure	Employee pays out of pocket
paidtime_test_combined	Do you receive paid time off to be tested for COVID-19	Yes	Unsure	No
paidtime_sick_combined	Do you receive paid time sick leave if you test positive for COVID-19	Yes	Unsure	No
ct_program	Does your workplace use a contact tracing program?	Yes	Unsure	No
ed_signage	Which of the following education initiatives, that you know of, have been implemented in your workplace in response to COVID-19? - Selected Choice - COVID-19 signage in one language	Yes	Unsure	No
training_ppe	Which of the following education initiatives, that you know of, have been implemented in your workplace in response to COVID-19? - Selected Choice - Training on proper use of PPE	Yes	Unsure	No
training_colleagues	Which of the following education initiatives, that you know of, have been implemented in your workplace in response to COVID-19? - Selected Choice - Training on how to safely interact with colleagues in work	Yes	Unsure	No
training_socializeout	Which of the following education initiatives, that you know of, have been implemented in your workplace in response to COVID-19? - Selected Choice - Training on how to safely socialize outside of work	Yes	Unsure	No
improve_basic	Which, if any, of the following do you feel need to be improved in your workplace in order to protect workers from COVID-19? - Selected Choice - Implementation of basic preventive measures by management (hand hygiene, masking, social distancing)	Yes	Unsure	No
improve_access_basic	Which, if any, of the following do you feel need to be improved in your workplace in order to protect workers from COVID-19? - Selected Choice - Access to preventive resources (shortages of masks, handwashing, physical barriers, etc.)	Yes	Unsure	No
improve_access_funding	Which, if any, of the following do you feel need to be improved in your workplace in order to protect workers from COVID-19? - Selected Choice - Access to funding for preventive measures	Yes	Unsure	No
improve_adherence_basic	Which, if any, of the following do you feel need to be improved in your workplace in order to protect workers from COVID-19? - Selected Choice - Adherence to basic preventive measures by employees	Yes	Unsure	No
improve_education	Which, if any, of the following do you feel need to be improved in your workplace in order to protect workers from COVID-19? - Selected Choice - Worker education and training	Yes	Unsure	No
improve_ct	Which, if any, of the following do you feel need to be improved in your workplace in order to protect workers from COVID-19? - Selected Choice - Contact tracing	Yes	Unsure	No
improve_testing	Which, if any, of the following do you feel need to be improved in your workplace in order to protect workers from COVID-19? - Selected Choice - COVID-19 testing	Yes	Unsure	No
improve_vaccine_access	Which, if any, of the following do you feel need to be improved in your workplace in order to protect workers from COVID-19? - Selected Choice - Access to COVID-19 vaccines	Yes	Unsure	No
improve_vaccine_uptake	Which, if any, of the following do you feel need to be improved in your workplace in order to protect workers from COVID-19? - Selected Choice - People I work with don't want to get vaccinated	Yes	Unsure	No
improve_env	Which, if any, of the following do you feel need to be improved in your workplace in order to protect workers from COVID-19? - Selected Choice - Environmental Adjustments (temperature, ventilation)	Yes	Unsure	No
vaccine	Are you vaccinated for COVID-19?	Yes, fully or partially	No, I do not want to be vaccinated	No, I have not yet had access to a COVID-19 vaccine
