# Supplementary material for: Development and validation of a multi-lingual online questionnaire for surveying the COVID-19 prevention and control measures used in global workplaces
Source: BMC Public Health. 2022 Jan 12;22:74. doi: 10.1186/s12889-022-12500-w (PMC8753024; doi:10.1186/s12889-022-12500-w)
Supplement: Supplementary file 4 — Additional file 4. [file 12889_2022_12500_MOESM4_ESM.xlsx]

## Sheet: Protective Measures Score
Survey Overall Protective Score Calculations
	Max Score
Total Protective Score	40
Basic Preventive Measures Score	12
Calculation: Yes = 1, No or Unsure = 0
Increased hand hygiene	1
Disinfection of touched objects and surfaces	1
Physical barriers between employees	1
All employees wear masks	1
All non-employees wear masks	1
Limited movement between facilities	1
Worker bubbles	1
Restricted facility entry	1
Calculation: Always = 2, Sometimes = 1, Rarely or Never = 0
Colleagues wear masks correctly	2
Social distancing is maintained	2
Environmental Adjustments Score	4
Calculation: Yes = 1, No or Unsure = 0
Facility temperature adjustments	1
Facility ventilation adjustments	1
Environmental monitoring	1
Air quality monitoring	1
Testing and Surveillance Score	11
Calculation: Yes = 1, No or Unsure = 0
Symptomatic testing	1
Testing of close contacts	1
Universal, asymptomatic testing	1
Random testing	1
Close contacts must self-isolate	1
Symptomatic employees must self-isolate	1
COVID-19 positive employees must self-isolate	1
Employee temperature checks	1
Symptom reporting to management	1
Employees have paid time off for testing	1
Employees have paid sick leave	1
Calculation: Government or Employer = 1, Unsure or Employee = 0
Who covers the cost of work-related COVID-19 test	1
Contact Tracing Score	1
Calculation: Yes = 1, No or Unsure = 0
Does your workplace use a contact tracing program	1
Education Score	4
Calculation: Yes = 1, No or Unsure = 0
COVID-19 signage	1
Training on proper PPE use	1
Training on how to safely interact with colleagues in work	1
Training on how to safely socialize outside of work	1
PPE Score	6
Calculation: Yes = 1, No or Unsure = 0
Surgical masks	1
Respirators used for aerosol generating procedures	1
Gowns	1
Gloves	1
Calculation: Never = 2, Rarely = 1, Sometimes, Always, or Unsure = 0
Does your workplace experience shortages of PPE	2
Vaccination Score	2
Calculation: Yes, fully = 12 Yes, partially = 1, No = 0
Are you vaccinated from COVID-19?	2

## Sheet: Improvement Score
Survey Improvement Score Calculations
What would you like to see improved in your workplace in order to feel protected from COVID-19?	Max Score
Calculation: Yes = 1, No or Unsure = 0
Implementation of basic preventive measures by management (hand hygiene, masking, social distancing)	1
Access to preventive resources (shortages of masks, handwashing, physical barriers, etc.)	1
Access to funding for preventive measures	1
Adherence to basic preventive measures by employees	1
Worker education and training	1
Contact tracing	1
COVID-19 testing	1
Access to COVID-19 vaccines	1
People I work with don't want to get vaccinated	1
Environmental Adjustments (temperature, ventilation)	1
Max Score	10
